# Supplementary material for: Bis[2-(thio­phen-2-yl)quinoxaline-κN 4]silver(I) tetra­fluoridoborate
Source: Acta Crystallogr Sect E Struct Rep Online. 2013 Feb 23;69(Pt 3):m164. doi: 10.1107/S1600536813004510 (PMC3588418; doi:10.1107/S1600536813004510)
Supplement: Supplementary file 1 [file e-69-0m164-sup1.cif]

##############################################################################
#                                                                            #
# This CIF contains the data in a paper accepted for publication in          #
# Acta Crystallographica Section E. It conforms to the requirements of       #
# Notes for Authors for Acta Crystallographica Section E, and has been       #
# peer reviewed under the auspices of the IUCr Commission on Journals.       #
#                                                                            #
# Full details of the Crystallographic Information File format               #
# are given in the paper "The Crystallographic Information File (CIF):       #
# a New Standard Archive File for Crystallography" by S. R. Hall, F. H.      #
# Allen and I. D. Brown [Acta Cryst. (1991), A47, 655-685].                  #
#                                                                            #
# The current version of the core CIF dictionary is obtainable from          #
# ftp://ftp.iucr.org/pub/cif_core.dic.                                       #
#                                                                            #
# Software is freely available for graphical display of the structure(s)     #
# in this CIF. For information consult the CIF software page                 #
# http://www.iucr.org/resources/cif/software.                                #
#                                                                            #
# This file may be used for bona fide research purposes within the           #
# scientific community so long as proper attribution is given to the journal # 
# article from which it was obtained.                                        #
#                                                                            #
##############################################################################
data_I
_audit_creation_method     SHELXL-97
_chemical_name_systematic
;
Bis[2-(thiophen-2-yl)quinoxaline-\k<i>N</i>^4^]silver(I) tetrafluoridoborate
;
_chemical_name_common
;
;
_chemical_formula_moiety     'C24 H16 Ag N4 S2 +, B F4 -'
_chemical_formula_sum     'C24 H16 Ag B F4 N4 S2'
_chemical_formula_iupac     '[Ag (C12 H8 N2 S)2] B F4'
_chemical_formula_weight     619.21
_chemical_melting_point     395
_symmetry_cell_setting     monoclinic
_symmetry_space_group_name_H-M     'C 2/c'
_symmetry_space_group_name_Hall     '-C 2yc'
loop_
    _symmetry_equiv_pos_as_xyz
    'x, y, z'
    '-x, y, -z+1/2'
    'x+1/2, y+1/2, z'
    '-x+1/2, y+1/2, -z+1/2'
    '-x, -y, -z'
    'x, -y, z-1/2'
    '-x+1/2, -y+1/2, -z'
    'x+1/2, -y+1/2, z-1/2'
_cell_length_a     14.1249(19)
_cell_length_b     13.1972(16)
_cell_length_c     13.739(2)
_cell_angle_alpha     90.00
_cell_angle_beta     102.991(15)
_cell_angle_gamma     90.00
_cell_volume     2495.5(6)
_cell_formula_units_Z     4
_cell_measurement_reflns_used     7201
_cell_measurement_theta_min     4.2471
_cell_measurement_theta_max     33.3756
_cell_measurement_temperature     293(2)
_exptl_crystal_description     plate
_exptl_crystal_colour     white
_exptl_crystal_size_max     0.32
_exptl_crystal_size_mid     0.22
_exptl_crystal_size_min     0.17
_exptl_crystal_density_diffrn     1.648
_exptl_crystal_density_meas     ?
_exptl_crystal_density_method     'not measured'
_exptl_crystal_F_000     1232
_exptl_absorpt_coefficient_mu     1.026
_exptl_absorpt_correction_type     multi-scan
_exptl_absorpt_process_details     '(CrysAlis PRO; Oxford Diffraction, 2009)'
_exptl_absorpt_correction_T_min     0.65710
_exptl_absorpt_correction_T_max     1.00000
_exptl_special_details
;
Hydrogen atoms were included in calculated positions with a C---H distance of
0.93 \%A and were included in the refinement in a riding motion approximation
with <i>U</i>~iso~ = 1.2<i>U</i>~eq~ of the carrier atom.
;
_diffrn_ambient_temperature     293(2)
_diffrn_radiation_type     MoK\a
_diffrn_radiation_wavelength     0.71073
_diffrn_radiation_source     'fine-focus sealed tube'
_diffrn_radiation_monochromator     graphite
_diffrn_measurement_device_type     'Oxford Diffraction Xcalibur Sapphire3 CCD'
_diffrn_measurement_method     '\w scans'
_diffrn_detector_area_resol_mean     16.1790
_diffrn_reflns_number     30081
_diffrn_reflns_av_R_equivalents     0.0452
_diffrn_reflns_av_sigmaI/netI     0.0297
_diffrn_reflns_theta_min     4.28
_diffrn_reflns_theta_max     33.43
_diffrn_reflns_theta_full     29.00
_diffrn_measured_fraction_theta_max     0.951
_diffrn_measured_fraction_theta_full     0.997
_diffrn_reflns_limit_h_min     -21
_diffrn_reflns_limit_h_max     21
_diffrn_reflns_limit_k_min     -20
_diffrn_reflns_limit_k_max     20
_diffrn_reflns_limit_l_min     -21
_diffrn_reflns_limit_l_max     20
_diffrn_standards_number     0
_diffrn_standards_interval_count     .
_diffrn_standards_interval_time     .
_diffrn_standards_decay_%     ?
_refine_special_details
;
Refinement of <i>F</i>^2^ against ALL reflections. The weighted <i>R</i>-factor
<i>wR</i> and goodness of fit <i>S</i> are based on <i>F</i>^2^, conventional
<i>R</i>-factors <i>R</i> are based on <i>F</i>, with <i>F</i> set to zero for
negative <i>F</i>^2^. The threshold expression of <i>F</i>^2^ >
\s(<i>F</i>^2^) is used only for calculating <i>R</i>-factors(gt) <i>etc</i>.
and is not relevant to the choice of reflections for refinement.
<i>R</i>-factors based on <i>F</i>^2^ are statistically about twice as large
as those based on <i>F</i>, and <i>R</i>- factors based on ALL data will be
even larger.
;
_reflns_number_total     4624
_reflns_number_gt     2670
_reflns_threshold_expression     I>2\s(I)
_refine_ls_structure_factor_coef     Fsqd
_refine_ls_matrix_type     full
_refine_ls_R_factor_all     0.0889
_refine_ls_R_factor_gt     0.0544
_refine_ls_wR_factor_gt     0.1864
_refine_ls_wR_factor_ref     0.2036
_refine_ls_goodness_of_fit_ref     0.929
_refine_ls_restrained_S_all     0.960
_refine_ls_number_reflns     4624
_refine_ls_number_parameters     187
_refine_ls_number_restraints     55
_refine_ls_hydrogen_treatment     constr
_refine_ls_weighting_scheme     calc
_refine_ls_weighting_details
                 'calc w=1/[\s^2^(Fo^2^)+(0.1425P)^2^] where P=(Fo^2^+2Fc^2^)/3'
_atom_sites_solution_hydrogens     geom
_atom_sites_solution_primary     direct
_atom_sites_solution_secondary     difmap
_refine_ls_shift/su_max     0.000
_refine_ls_shift/su_mean     0.000
_refine_diff_density_max     0.682
_refine_diff_density_min     -0.507
_refine_ls_extinction_method     none
_refine_ls_extinction_coef     ?
loop_
    _atom_type_symbol
    _atom_type_description
    _atom_type_scat_dispersion_real
    _atom_type_scat_dispersion_imag
    _atom_type_scat_source
    'C' 'C' 0.0033 0.0016
                         'International Tables Vol C Tables 4.2.6.8 and 6.1.1.4'
    'H' 'H' 0.0000 0.0000
                         'International Tables Vol C Tables 4.2.6.8 and 6.1.1.4'
    'B' 'B' 0.0013 0.0007
                         'International Tables Vol C Tables 4.2.6.8 and 6.1.1.4'
    'N' 'N' 0.0061 0.0033
                         'International Tables Vol C Tables 4.2.6.8 and 6.1.1.4'
    'F' 'F' 0.0171 0.0103
                         'International Tables Vol C Tables 4.2.6.8 and 6.1.1.4'
    'S' 'S' 0.1246 0.1234
                         'International Tables Vol C Tables 4.2.6.8 and 6.1.1.4'
    'Ag' 'Ag' -0.8971 1.1015
                         'International Tables Vol C Tables 4.2.6.8 and 6.1.1.4'
_computing_data_collection     'CrysAlis CCD (Oxford Diffraction, 2009)'
_computing_cell_refinement     'CrysAlis RED (Oxford Diffraction, 2009)'
_computing_data_reduction     'CrysAlis RED (Oxford Diffraction, 2009)'
_computing_structure_solution     'SHELXS97 (Sheldrick, 2008)'
_computing_structure_refinement     'SHELXL97 (Sheldrick, 2008)'
_computing_molecular_graphics     'PLATON (Spek, 2009)'
_computing_publication_material     'SHELXTL (Sheldrick, 2008)'
loop_
    _atom_site_type_symbol
    _atom_site_label
    _atom_site_fract_x
    _atom_site_fract_y
    _atom_site_fract_z
    _atom_site_U_iso_or_equiv
    _atom_site_adp_type
    _atom_site_calc_flag
    _atom_site_refinement_flags
    _atom_site_occupancy
    _atom_site_symmetry_multiplicity
    _atom_site_disorder_assembly
    _atom_site_disorder_group
    Ag Ag1 1.2500 0.2500 0.5000 0.0834(2) Uani d S 1 2 . .
    N N1 1.11733(17) 0.16642(18) 0.44213(18) 0.0522(5) Uani d . 1 1 . .
    C C1 1.0346(2) 0.2103(2) 0.4009(2) 0.0519(6) Uani d . 1 1 . .
    H H1 1.0308 0.2806 0.4034 0.062 Uiso calc R 1 1 . .
    C C8 0.95133(18) 0.15564(19) 0.35281(18) 0.0456(5) Uani d . 1 1 . .
    N N2 0.95235(14) 0.05545(16) 0.34896(15) 0.0439(4) Uani d . 1 1 . .
    C C7 1.03648(17) 0.00867(19) 0.39162(17) 0.0423(5) Uani d . 1 1 . .
    C C2 1.12040(17) 0.0612(2) 0.43877(18) 0.0457(5) Uani d . 1 1 . .
    C C3 1.2080(2) 0.0087(3) 0.4793(2) 0.0599(7) Uani d . 1 1 . .
    H H3 1.2637 0.0441 0.5099 0.072 Uiso calc R 1 1 . .
    C C4 1.2094(2) -0.0938(3) 0.4727(3) 0.0680(8) Uani d . 1 1 . .
    H H4 1.2666 -0.1288 0.4990 0.082 Uiso calc R 1 1 . .
    C C5 1.1263(3) -0.1472(2) 0.4270(3) 0.0661(8) Uani d . 1 1 . .
    H H5 1.1289 -0.2175 0.4234 0.079 Uiso calc R 1 1 . .
    C C6 1.0418(2) -0.0988(2) 0.3877(2) 0.0527(6) Uani d . 1 1 . .
    H H6 0.9870 -0.1360 0.3581 0.063 Uiso calc R 1 1 . .
    S S1 0.76065(6) 0.13484(8) 0.25355(7) 0.0682(3) Uani d . 1 1 . .
    C C9 0.8619(2) 0.2074(2) 0.3038(2) 0.0526(6) Uani d . 1 1 . .
    C C10 0.8465(3) 0.3134(3) 0.2847(2) 0.0727(10) Uani d . 1 1 . .
    H H10 0.8920 0.3644 0.3053 0.087 Uiso calc R 1 1 . .
    C C11 0.7490(3) 0.3275(3) 0.2284(3) 0.0787(11) Uani d . 1 1 . .
    H H11 0.7233 0.3909 0.2081 0.094 Uiso calc R 1 1 . .
    C C12 0.6976(3) 0.2410(3) 0.2073(3) 0.0757(11) Uani d . 1 1 . .
    H H12 0.6336 0.2394 0.1708 0.091 Uiso calc R 1 1 . .
    B B1 1.0011(7) 0.5432(7) 0.4307(12) 0.174(6) Uani d PDU 0.50 1 A -1
    F F1 1.0535(5) 0.4612(6) 0.4342(12) 0.234(7) Uani d PDU 0.50 1 A -1
    F F2 0.9766(15) 0.5583(11) 0.5186(14) 0.405(13) Uani d PDU 0.50 1 A -1
    F F3 0.9165(7) 0.5285(7) 0.3685(14) 0.331(10) Uani d PDU 0.50 1 A -1
    F F4 1.0358(6) 0.6261(5) 0.4077(10) 0.244(7) Uani d PDU 0.50 1 A -1
loop_
    _atom_site_aniso_label
    _atom_site_aniso_U_11
    _atom_site_aniso_U_22
    _atom_site_aniso_U_33
    _atom_site_aniso_U_12
    _atom_site_aniso_U_13
    _atom_site_aniso_U_23
    Ag1 0.0568(2) 0.0772(3) 0.1093(4) -0.03177(17) 0.0040(2) -0.01481(19)
    N1 0.0466(11) 0.0521(12) 0.0570(13) -0.0126(9) 0.0097(9) -0.0046(9)
    C1 0.0569(15) 0.0423(12) 0.0570(15) -0.0105(11) 0.0137(12) -0.0031(11)
    C8 0.0446(11) 0.0505(13) 0.0422(12) -0.0028(10) 0.0109(9) -0.0012(10)
    N2 0.0370(9) 0.0493(11) 0.0444(11) -0.0053(8) 0.0070(8) -0.0035(8)
    C7 0.0390(10) 0.0458(12) 0.0432(12) -0.0061(9) 0.0112(9) -0.0023(9)
    C2 0.0362(10) 0.0539(13) 0.0460(12) -0.0082(9) 0.0073(9) 0.0011(10)
    C3 0.0417(13) 0.0758(19) 0.0595(16) -0.0039(12) 0.0059(11) 0.0041(14)
    C4 0.0509(16) 0.081(2) 0.0702(19) 0.0120(15) 0.0093(14) 0.0139(16)
    C5 0.072(2) 0.0529(15) 0.075(2) 0.0122(14) 0.0215(17) 0.0108(14)
    C6 0.0554(14) 0.0446(13) 0.0563(15) -0.0060(11) 0.0089(12) 0.0045(11)
    S1 0.0499(4) 0.0782(6) 0.0718(5) 0.0075(3) 0.0036(3) 0.0082(4)
    C9 0.0533(14) 0.0571(15) 0.0479(14) 0.0086(12) 0.0124(11) -0.0011(12)
    C10 0.079(2) 0.082(2) 0.0557(17) 0.0280(19) 0.0122(16) -0.0003(15)
    C11 0.085(2) 0.076(2) 0.075(2) 0.032(2) 0.0171(19) 0.0093(18)
    C12 0.066(2) 0.087(3) 0.071(2) 0.0307(18) 0.0072(17) 0.0093(16)
    B1 0.057(5) 0.087(6) 0.361(17) -0.015(4) 0.015(8) -0.096(9)
    F1 0.063(4) 0.091(5) 0.53(2) -0.003(3) 0.017(7) -0.064(8)
    F2 0.66(4) 0.145(10) 0.48(2) -0.088(16) 0.29(2) -0.150(14)
    F3 0.130(7) 0.121(7) 0.64(3) -0.002(5) -0.133(11) -0.059(11)
    F4 0.125(6) 0.077(4) 0.55(2) -0.037(4) 0.123(10) -0.048(7)
_geom_special_details
;
All e.s.d.'s (except the e.s.d. in the dihedral angle between two l.s. planes)
are estimated using the full covariance matrix. The cell e.s.d.'s are taken
into account individually in the estimation of e.s.d.'s in distances, angles
and torsion angles; correlations between e.s.d.'s in cell parameters are only
used when they are defined by crystal symmetry. An approximate (isotropic)
treatment of cell e.s.d.'s is used for estimating e.s.d.'s involving l.s.
planes.
;
loop_
    _geom_bond_atom_site_label_1
    _geom_bond_atom_site_label_2
    _geom_bond_site_symmetry_2
    _geom_bond_distance
    _geom_bond_publ_flag
    Ag1 N1 . 2.166(2) no
    Ag1 N1 7_756 2.166(2) no
    N1 C1 . 1.313(4) no
    N1 C2 . 1.391(3) no
    C1 C8 . 1.411(4) no
    C1 H1 . 0.9300 no
    C8 N2 . 1.323(3) no
    C8 C9 . 1.460(4) no
    N2 C7 . 1.350(3) no
    C7 C2 . 1.400(3) no
    C7 C6 . 1.421(4) no
    C2 C3 . 1.418(4) no
    C3 C4 . 1.357(5) no
    C3 H3 . 0.9300 no
    C4 C5 . 1.391(5) no
    C4 H4 . 0.9300 no
    C5 C6 . 1.355(4) no
    C5 H5 . 0.9300 no
    C6 H6 . 0.9300 no
    S1 C12 . 1.705(3) no
    S1 C9 . 1.731(3) no
    C9 C10 . 1.432(5) no
    C10 C11 . 1.432(6) no
    C10 H10 . 0.9300 no
    C11 C12 . 1.349(6) no
    C11 H11 . 0.9300 no
    C12 H12 . 0.9300 no
    B1 F4 . 1.267(11) no
    B1 F1 . 1.307(11) no
    B1 F3 . 1.317(11) no
    B1 F2 . 1.343(13) no
loop_
    _geom_angle_atom_site_label_1
    _geom_angle_atom_site_label_2
    _geom_angle_atom_site_label_3
    _geom_angle_site_symmetry_1
    _geom_angle_site_symmetry_3
    _geom_angle
    _geom_angle_publ_flag
    N1 Ag1 N1 . 7_756 179.998(2) no
    C1 N1 C2 . . 117.2(2) no
    C1 N1 Ag1 . . 123.11(18) no
    C2 N1 Ag1 . . 119.34(18) no
    N1 C1 C8 . . 122.9(3) no
    N1 C1 H1 . . 118.5 no
    C8 C1 H1 . . 118.5 no
    N2 C8 C1 . . 120.9(2) no
    N2 C8 C9 . . 117.7(2) no
    C1 C8 C9 . . 121.4(2) no
    C8 N2 C7 . . 117.1(2) no
    N2 C7 C2 . . 123.1(2) no
    N2 C7 C6 . . 119.3(2) no
    C2 C7 C6 . . 117.7(2) no
    N1 C2 C7 . . 118.7(2) no
    N1 C2 C3 . . 120.3(2) no
    C7 C2 C3 . . 120.9(3) no
    C4 C3 C2 . . 119.0(3) no
    C4 C3 H3 . . 120.5 no
    C2 C3 H3 . . 120.5 no
    C3 C4 C5 . . 120.8(3) no
    C3 C4 H4 . . 119.6 no
    C5 C4 H4 . . 119.6 no
    C6 C5 C4 . . 121.3(3) no
    C6 C5 H5 . . 119.4 no
    C4 C5 H5 . . 119.4 no
    C5 C6 C7 . . 120.3(3) no
    C5 C6 H6 . . 119.8 no
    C7 C6 H6 . . 119.8 no
    C12 S1 C9 . . 90.6(2) no
    C10 C9 C8 . . 128.5(3) no
    C10 C9 S1 . . 112.9(2) no
    C8 C9 S1 . . 118.5(2) no
    C9 C10 C11 . . 108.3(4) no
    C9 C10 H10 . . 125.8 no
    C11 C10 H10 . . 125.8 no
    C12 C11 C10 . . 114.4(4) no
    C12 C11 H11 . . 122.8 no
    C10 C11 H11 . . 122.8 no
    C11 C12 S1 . . 113.8(3) no
    C11 C12 H12 . . 123.1 no
    S1 C12 H12 . . 123.1 no
    F4 B1 F1 . . 118.4(9) no
    F4 B1 F3 . . 108.1(11) no
    F1 B1 F3 . . 109.0(9) no
    F4 B1 F2 . . 106.8(10) no
    F1 B1 F2 . . 110.4(12) no
    F3 B1 F2 . . 103.0(10) no
data_global
_journal_date_recd_electronic     2013-02-07
_journal_date_accepted     2013-02-15
_journal_name_full     'Acta Crystallographica, Section E'
_journal_year     2013
_journal_volume     69
_journal_issue      3
_journal_page_first     m164
_journal_page_last     m164
_journal_paper_category     QM
_journal_paper_doi     10.1107/S1600536813004510
_journal_coeditor_code     ZS2248
_publ_contact_author_name     'Dr. Guy Crundwell'
_publ_contact_author_address
;
Department of Chemistry & Biochemistry
Central Connecticut State University
New Britain, CT 06053
USA
;
_publ_contact_author_email     'crundwellg@mail.ccsu.edu'
_publ_contact_author_fax     '1(860)8322704'
_publ_contact_author_phone     '1(860)8322682'
_publ_section_title
;
Bis[2-(thiophen-2-yl)quinoxaline-\k<i>N</i>^4^]silver(I) tetrafluoridoborate
;
loop_
    _publ_author_name
    _publ_author_address
    'Crundwell, Guy'
;
Department of Chemistry
Central Connecticut State University
New Britain, CT 06053
USA
;
