# Supplementary material for: Bis[2-(thio­phen-2-yl)quinoxaline-κN 4]silver(I) tetra­fluoridoborate
Source: Acta Crystallogr Sect E Struct Rep Online. 2013 Feb 23;69(Pt 3):m164. doi: 10.1107/S1600536813004510 (PMC3588418; doi:10.1107/S1600536813004510)
Supplement: Supplementary file 2 [file e-69-0m164-Isup2.hkl]

# 
# h,k,l, Fc-squared, Fo-squared, sigma(Fo-squared) and status flag 
# 
data_I
_shelx_title ' 11gc2ag in C2/c' 
_shelx_refln_list_code          4 
_shelx_F_calc_maximum      278.59 
_exptl_crystal_F_000      1232.00 
_reflns_d_resolution_high  0.6451 
 
loop_ 
 _symmetry_equiv_pos_as_xyz 
 'x, y, z' 
 '-x, y, -z+1/2' 
 'x+1/2, y+1/2, z' 
 '-x+1/2, y+1/2, -z+1/2' 
 '-x, -y, -z' 
 'x, -y, z-1/2' 
 '-x+1/2, -y+1/2, -z' 
 'x+1/2, -y+1/2, z-1/2' 
 
_cell_length_a    14.1249 
_cell_length_b    13.1972 
_cell_length_c    13.7390 
_cell_angle_alpha  90.000 
_cell_angle_beta  102.991 
_cell_angle_gamma  90.000 
 
_shelx_F_squared_multiplier     1.000 
 
loop_ 
 _refln_index_h 
 _refln_index_k 
 _refln_index_l 
 _refln_F_squared_calc 
 _refln_F_squared_meas 
 _refln_F_squared_sigma 
 _refln_observed_status 
   4   0   0    74532.46    89615.91   1588.08 o 
   6   0   0    38057.26    39437.39    292.97 o 
   8   0   0    17733.29    15328.16    102.19 o 
  10   0   0    17417.62    18120.04    200.81 o 
  12   0   0       74.24       41.89     13.39 o 
  14   0   0     2752.92     2497.46     41.90 o 
  16   0   0      737.71      639.17     36.11 o 
  18   0   0      142.49      148.72     25.83 o 
  20   0   0      158.18      145.83     35.97 o 
   3   1   0     3684.66     8344.00     76.47 o 
   5   1   0     1376.66     1147.37      8.96 o 
   7   1   0      729.25      484.63      7.79 o 
   9   1   0      649.36      832.35     10.90 o 
  11   1   0     2926.26     3184.01     31.14 o 
  13   1   0      720.89      868.09     15.52 o 
  15   1   0       64.60       96.39     12.30 o 
  17   1   0        3.50       15.13     13.82 o 
  19   1   0        0.55       15.57     20.25 o 
   2   2   0    77610.98    92924.27    635.87 o 
   4   2   0     5916.55     4793.88     36.64 o 
   6   2   0     6533.09     5967.59     56.83 o 
   8   2   0    16081.53    18721.45    135.10 o 
  10   2   0     4301.17     4441.77     42.82 o 
  12   2   0     3532.99     3205.48     49.83 o 
  14   2   0      835.54      925.88     27.69 o 
  16   2   0      465.25      446.91     21.14 o 
  18   2   0      260.14      195.19     20.07 o 
  20   2   0       30.42       54.72     22.05 o 
   1   3   0     8215.31     6437.58     70.15 o 
   3   3   0        7.88        7.50      2.81 o 
   5   3   0     3766.01     4462.90     72.15 o 
   7   3   0       12.27        4.92      3.76 o 
   9   3   0      297.15      332.55     10.04 o 
  11   3   0      189.96      184.93     10.18 o 
  13   3   0       11.50       30.19      9.88 o 
  15   3   0        0.26        4.32     12.85 o 
  17   3   0      125.63      144.35     16.44 o 
  19   3   0        4.08       28.09     20.64 o 
   0   4   0     4344.92     2965.41     45.23 o 
   2   4   0     3416.19     6087.12     45.81 o 
   4   4   0     4817.40     5074.95    121.08 o 
   6   4   0      791.62     1051.91     14.04 o 
   8   4   0      138.30      140.25      7.01 o 
  10   4   0      341.19      344.62      9.89 o 
  12   4   0      400.22      483.25     12.34 o 
  14   4   0      180.84      173.61     12.28 o 
  16   4   0       33.11       13.81     12.80 o 
  18   4   0      170.06      194.01     20.53 o 
  20   4   0       34.65       15.65     22.09 o 
   1   5   0      371.81      718.96     25.09 o 
   3   5   0     1258.59     1698.44     25.13 o 
   5   5   0      576.68      576.12     11.47 o 
   7   5   0     1127.02      896.65     13.80 o 
   9   5   0      217.14      231.65      9.54 o 
  11   5   0       74.89       86.30      9.42 o 
  13   5   0      626.61      570.53     14.83 o 
  15   5   0      113.96      119.83     11.78 o 
  17   5   0      224.51      231.56     23.67 o 
  19   5   0       23.96        8.94     17.47 o 
   0   6   0     1112.52      889.26     21.40 o 
   2   6   0     6278.68     5836.10     78.97 o 
   4   6   0     8144.95     8456.81     25.73 o 
   6   6   0     2621.75     3125.49     39.86 o 
   8   6   0      726.09      726.68     11.48 o 
  10   6   0      683.67      825.22     13.93 o 
  12   6   0      895.16      996.62     19.96 o 
  14   6   0      307.62      345.03     14.77 o 
  16   6   0      264.61      269.26     14.70 o 
  18   6   0      100.54       97.72     17.73 o 
  20   6   0       43.80       26.15     41.04 o 
   1   7   0        1.45       -2.34      4.29 o 
   3   7   0     1118.06     1148.57     14.06 o 
   5   7   0     1413.31     1372.54     13.02 o 
   7   7   0     1314.57     1332.59     15.06 o 
   9   7   0      948.16      922.48     20.81 o 
  11   7   0      448.89      393.27     16.30 o 
  13   7   0      541.14      478.10     15.35 o 
  15   7   0      314.78      300.40     18.44 o 
  17   7   0      176.00      198.88     16.22 o 
  19   7   0       79.53       67.63     25.16 o 
   0   8   0     7147.39     6135.43     46.65 o 
   2   8   0    12907.68    11707.32    180.31 o 
   4   8   0    14553.21    13738.79     88.91 o 
   6   8   0     5145.54     4823.28     68.34 o 
   8   8   0     2112.64     2035.13     34.25 o 
  10   8   0     1275.07     1401.45     22.97 o 
  12   8   0     1057.51     1074.22     46.76 o 
  14   8   0      508.54      571.52     25.33 o 
  16   8   0      144.82      142.62     15.96 o 
  18   8   0      285.21      287.82     24.89 o 
   1   9   0       28.97       39.84      7.29 o 
   3   9   0      505.67      480.56     13.23 o 
   5   9   0      324.19      262.77      7.61 o 
   7   9   0      199.79      200.59      8.55 o 
   9   9   0      328.68      345.98     13.93 o 
  11   9   0      183.02      157.65     12.36 o 
  13   9   0       25.10       38.14     12.78 o 
  15   9   0       79.61       29.93     15.14 o 
  17   9   0      375.93      443.99     24.43 o 
   0  10   0     5038.40     4681.73     94.22 o 
   2  10   0     2462.56     2164.79     47.69 o 
   4  10   0     1707.70     1533.03     14.52 o 
   6  10   0     3321.11     3294.08     42.42 o 
   8  10   0     2551.49     2298.27     59.40 o 
  10  10   0      821.78      942.58     41.50 o 
  12  10   0      478.04      460.60     29.59 o 
  14  10   0      317.34      393.65     20.26 o 
  16  10   0      525.28      622.72     34.17 o 
  18  10   0       18.11       40.81     33.24 o 
   1  11   0      134.76      120.65      9.49 o 
   3  11   0       21.71       10.90      9.74 o 
   5  11   0      480.22      429.91     11.47 o 
   7  11   0      532.54      505.09     12.04 o 
   9  11   0      129.42      159.77     13.60 o 
  11  11   0       12.48       18.57     13.24 o 
  13  11   0        9.72       20.58     16.71 o 
  15  11   0       62.78       57.32     18.82 o 
  17  11   0        9.44       16.07     22.02 o 
   0  12   0      421.39      359.04     23.73 o 
   2  12   0      940.48      740.54     18.46 o 
   4  12   0      258.25      234.19     10.36 o 
   6  12   0      600.66      520.93     16.30 o 
   8  12   0      218.98      225.52     12.61 o 
  10  12   0       31.18        9.77     13.09 o 
  12  12   0       35.21       12.23     17.18 o 
  14  12   0      121.42      105.44     20.08 o 
  16  12   0       55.11       24.38     20.38 o 
   1  13   0      255.90      204.21     13.72 o 
   3  13   0       39.88       39.22     10.59 o 
   5  13   0      109.11      112.37     10.76 o 
   7  13   0       99.19      108.99     12.16 o 
   9  13   0       69.15       80.76     12.63 o 
  11  13   0       12.45       12.51     17.56 o 
  13  13   0      156.95      155.75     19.53 o 
  15  13   0       53.29       34.88     19.04 o 
   0  14   0        0.70       10.70     16.01 o 
   2  14   0      256.18      243.57     14.30 o 
   4  14   0      145.22      150.80     11.89 o 
   6  14   0      190.67      170.36     14.08 o 
   8  14   0       44.47       52.70     16.19 o 
  10  14   0       43.83       26.19     21.93 o 
  12  14   0      210.91      211.87     23.30 o 
  14  14   0       41.70       24.93     19.79 o 
   1  15   0       23.29       17.70     12.27 o 
   3  15   0       47.04       49.52     12.32 o 
   5  15   0       59.50       44.71     15.67 o 
   7  15   0       67.78       71.60     16.42 o 
   9  15   0       72.18       71.10     21.17 o 
  11  15   0      151.34      156.38     25.88 o 
  13  15   0       68.73       59.10     25.12 o 
   0  16   0       66.18       89.28     19.23 o 
   2  16   0      230.93      276.00     16.16 o 
   4  16   0      110.54      142.80     16.89 o 
   6  16   0      125.47      169.69     19.81 o 
   8  16   0       75.70       98.33     21.52 o 
  10  16   0       70.74       98.07     23.96 o 
  12  16   0       80.59       96.51     32.33 o 
   1  17   0        8.90       13.19     15.22 o 
   3  17   0       11.07       11.81     15.21 o 
   5  17   0       34.32       42.55     18.96 o 
   7  17   0        5.56       11.38     22.78 o 
   9  17   0       14.99       17.75     21.49 o 
  11  17   0       45.22        8.65     44.56 o 
   0  18   0        0.10      -18.61     24.12 o 
   2  18   0      116.78      145.59     16.95 o 
   4  18   0       38.81       45.69     19.48 o 
   6  18   0       15.67       18.46     24.19 o 
   8  18   0       29.93       22.83     35.21 o 
   1  19   0       92.86       81.70     18.20 o 
   3  19   0        1.34       15.96     18.21 o 
   5  19   0        2.56       13.91     30.34 o 
   0  20   0       49.76       73.20     36.30 o 
   2  20   0        1.46        0.27     34.26 o 
 -19   1   1       97.09       78.07     19.13 o 
 -17   1   1      637.50      625.53     20.62 o 
 -15   1   1     1599.83     1661.27     40.61 o 
 -13   1   1     3536.81     3737.59     41.96 o 
 -11   1   1     6277.83     6150.24    104.95 o 
  -9   1   1     5068.31     5145.26     31.60 o 
  -7   1   1    12508.74    12841.78    112.98 o 
  -5   1   1    10545.85    10484.45    123.65 o 
  -3   1   1    28763.63    41861.46    372.33 o 
   3   1   1    16305.76    15308.33    203.92 o 
   5   1   1    18339.79    21005.84    102.87 o 
   7   1   1    15814.93    17812.89    185.07 o 
   9   1   1     4436.51     4873.48     52.65 o 
  11   1   1       13.17       15.17      6.91 o 
  13   1   1      880.29      906.40     20.06 o 
  15   1   1      155.71      150.71     13.44 o 
  17   1   1       60.68       74.38     14.98 o 
  19   1   1        3.19        4.40     19.91 o 
 -20   2   1       36.83       33.48     19.52 o 
 -18   2   1       10.34       15.27     16.94 o 
 -16   2   1      156.32      168.11     16.88 o 
 -14   2   1      232.91      249.38     12.03 o 
 -12   2   1      715.54      598.72     13.70 o 
 -10   2   1     1030.45     1056.19     13.58 o 
  -8   2   1      895.90      802.65     11.16 o 
  -6   2   1    14600.40    16252.50    167.31 o 
  -4   2   1     4106.66     5626.63     39.40 o 
  -2   2   1     1547.46       86.79      3.19 o 
   2   2   1      184.82     1067.81     31.81 o 
   4   2   1     4741.51     5732.59     80.05 o 
   6   2   1       40.67      129.20      5.37 o 
   8   2   1      541.10      431.00      9.25 o 
  10   2   1      836.39      717.61     20.63 o 
  12   2   1      215.88      167.03     10.72 o 
  14   2   1      170.95      124.92     13.06 o 
  16   2   1       27.01       30.35     14.30 o 
  18   2   1       14.30       12.97     19.09 o 
  20   2   1        2.54       21.45     22.19 o 
 -21   3   1        6.06      -17.70     41.14 o 
 -19   3   1      155.73      135.35     19.23 o 
 -17   3   1        0.74        4.48     15.26 o 
 -15   3   1      261.42      337.68     16.93 o 
 -13   3   1      844.85      792.82     24.61 o 
 -11   3   1     1012.72     1098.43     14.78 o 
  -9   3   1     3771.68     3726.32     27.75 o 
  -7   3   1       30.44       13.24      4.79 o 
  -5   3   1    24861.19    29916.44    228.51 o 
  -3   3   1    16351.52    13950.47     99.98 o 
  -1   3   1    36217.79    46209.07    882.68 o 
   1   3   1    24876.79    22769.05    142.12 o 
   3   3   1    28351.89    31321.36    281.66 o 
   5   3   1    33356.53    36098.39    428.98 o 
   7   3   1     6947.43     6881.31     49.29 o 
   9   3   1     6453.82     6843.97     72.16 o 
  11   3   1     2644.23     2618.06     39.17 o 
  13   3   1      893.45      855.57     24.27 o 
  15   3   1      628.66      628.02     34.35 o 
  17   3   1      281.86      318.92     22.38 o 
  19   3   1      206.44      220.61     23.10 o 
 -20   4   1        6.33       16.44     24.01 o 
 -18   4   1      156.29      166.64     18.93 o 
 -16   4   1        5.06       12.98     14.46 o 
 -14   4   1       80.55       50.90     11.71 o 
 -12   4   1       17.68       11.79      9.51 o 
 -10   4   1      155.07      136.76      8.45 o 
  -8   4   1      395.98      437.82      9.11 o 
  -6   4   1     1527.93     1753.49     29.16 o 
  -4   4   1     3940.34     4176.44     63.58 o 
  -2   4   1      931.08      553.70     17.98 o 
   0   4   1       54.44      208.61      8.78 o 
   2   4   1      154.32      156.20      5.31 o 
   4   4   1     1946.64     2205.72     21.09 o 
   6   4   1      787.14      982.15     10.83 o 
   8   4   1      510.98      566.17     16.23 o 
  10   4   1      183.92      243.64     10.66 o 
  12   4   1      290.79      299.04     12.22 o 
  14   4   1       79.70       40.94     11.76 o 
  16   4   1       16.69       18.74     14.26 o 
  18   4   1       64.41       52.37     17.08 o 
  20   4   1       19.39      -11.21     30.31 o 
 -19   5   1       23.40       17.87     18.63 o 
 -17   5   1       88.01       87.10     15.04 o 
 -15   5   1      224.31      182.26     12.90 o 
 -13   5   1       55.25       93.30     12.51 o 
 -11   5   1      908.72     1071.10     28.66 o 
  -9   5   1     1749.57     1851.90     31.37 o 
  -7   5   1     1261.67     1311.15     15.58 o 
  -5   5   1     8314.44     8706.50     46.78 o 
  -3   5   1      615.83      526.68      9.49 o 
  -1   5   1    30096.29    32087.21    240.39 o 
   1   5   1    22142.39    22387.86    189.90 o 
   3   5   1    14831.83    15389.04    121.61 o 
   5   5   1    16669.13    17464.10     64.84 o 
   7   5   1     8612.56     8324.96     62.91 o 
   9   5   1     7550.02     7033.63     89.00 o 
  11   5   1     1869.90     2113.25     42.34 o 
  13   5   1     1862.96     1895.22     25.54 o 
  15   5   1      857.74      814.41     32.58 o 
  17   5   1      447.21      527.04     22.38 o 
  19   5   1      148.23      136.59     19.41 o 
 -20   6   1       17.14        7.15     29.35 o 
 -18   6   1       43.73       45.78     16.52 o 
 -16   6   1       38.99       21.89     12.58 o 
 -14   6   1       62.98       42.21     10.98 o 
 -12   6   1       25.36       40.92     10.91 o 
 -10   6   1      211.44      196.99     11.44 o 
  -8   6   1       87.00       56.26      7.24 o 
  -6   6   1      200.09       97.94      9.20 o 
  -4   6   1     4423.53     4466.79     50.23 o 
  -2   6   1     5888.99     4993.43    101.58 o 
   0   6   1        2.53        5.97      4.37 o 
   2   6   1     6241.36     5664.76     29.03 o 
   4   6   1     2944.68     2855.50     21.55 o 
   6   6   1     4092.18     4400.63     33.32 o 
   8   6   1     1852.12     2103.89     21.52 o 
  10   6   1      423.47      508.79     11.70 o 
  12   6   1     2385.61     2520.87     41.77 o 
  14   6   1      406.46      405.77     19.18 o 
  16   6   1      166.72      168.41     15.15 o 
  18   6   1       53.29       51.89     18.08 o 
 -19   7   1      154.47      161.99     21.37 o 
 -17   7   1      270.22      283.11     17.36 o 
 -15   7   1      275.26      363.86     19.41 o 
 -13   7   1     1894.32     1883.06     24.29 o 
 -11   7   1     1072.09     1219.05     32.06 o 
  -9   7   1     3699.81     3972.93     64.76 o 
  -7   7   1     3162.79     3340.64     32.68 o 
  -5   7   1     1586.05     1552.50     15.23 o 
  -3   7   1     9879.55     8927.06    210.94 o 
  -1   7   1       97.05      297.48      7.84 o 
   1   7   1    10625.54    11565.34     93.29 o 
   3   7   1    10837.17    11312.75    131.76 o 
   5   7   1     3842.62     3642.05     47.13 o 
   7   7   1     3083.22     3081.99     41.56 o 
   9   7   1      671.21      853.64     16.43 o 
  11   7   1     3622.12     3007.62     67.56 o 
  13   7   1      270.12      252.45     13.18 o 
  15   7   1      165.09      186.12     13.65 o 
  17   7   1       87.93       73.21     17.08 o 
  19   7   1       29.01       15.46     27.93 o 
 -18   8   1      119.54       76.84     22.39 o 
 -16   8   1       56.24       45.85     12.85 o 
 -14   8   1       30.74       17.65     11.17 o 
 -12   8   1      161.69      155.43     12.57 o 
 -10   8   1      331.98      275.57     12.16 o 
  -8   8   1      973.38      998.68     17.05 o 
  -6   8   1       25.17       18.95      5.74 o 
  -4   8   1      102.45      135.51     11.55 o 
  -2   8   1      330.54      401.97      7.24 o 
   0   8   1      596.11      529.02     14.10 o 
   2   8   1       58.85       59.57      5.67 o 
   4   8   1     4503.79     4881.75     39.82 o 
   6   8   1      937.20      912.86     13.48 o 
   8   8   1      511.50      505.23     14.37 o 
  10   8   1     1093.26     1151.06     26.52 o 
  12   8   1       90.97      118.36     11.25 o 
  14   8   1      239.85      252.48     15.48 o 
  16   8   1       11.67       21.59     15.51 o 
  18   8   1       13.31       32.34     20.72 o 
 -17   9   1      279.16      328.17     27.68 o 
 -15   9   1      448.49      380.47     23.09 o 
 -13   9   1      473.70      490.22     16.98 o 
 -11   9   1     1574.67     1483.50     37.95 o 
  -9   9   1     1221.55     1282.48     38.49 o 
  -7   9   1     3174.16     2984.98     44.66 o 
  -5   9   1     4095.00     3845.76     52.33 o 
  -3   9   1     2400.03     2195.97    105.15 o 
  -1   9   1     3349.73     3158.53     67.43 o 
   1   9   1     5133.96     5144.67    106.08 o 
   3   9   1     6228.28     6225.29     81.71 o 
   5   9   1     1625.95     1743.69     27.87 o 
   7   9   1      141.03      157.80      7.80 o 
   9   9   1      326.43      310.46     11.43 o 
  11   9   1      173.78      160.99     13.16 o 
  13   9   1       97.57       84.32     14.79 o 
  15   9   1        0.58       -9.06     14.67 o 
  17   9   1       24.78       57.40     18.46 o 
 -18  10   1      265.96      216.47     51.00 o 
 -16  10   1      146.63      172.82     19.38 o 
 -14  10   1      182.51      243.07     17.21 o 
 -12  10   1      477.79      417.14     23.60 o 
 -10  10   1      724.09      753.79     41.25 o 
  -8  10   1     1681.31     1550.49     38.62 o 
  -6  10   1       24.02       15.12      7.69 o 
  -4  10   1     1699.30     1724.88     41.03 o 
  -2  10   1     1872.17     1806.37     18.14 o 
   0  10   1     1294.81     1232.68     19.12 o 
   2  10   1      100.87      109.08      7.57 o 
   4  10   1       88.12       62.88      8.49 o 
   6  10   1      539.94      605.89     12.50 o 
   8  10   1       59.54       46.99      9.38 o 
  10  10   1        5.12       12.46     12.25 o 
  12  10   1       21.09        8.41     14.11 o 
  14  10   1        8.71        9.27     15.36 o 
  16  10   1      112.06      120.87     18.72 o 
  18  10   1       18.62        8.47     32.12 o 
 -17  11   1      276.80      278.64     25.78 o 
 -15  11   1      201.40      190.96     18.94 o 
 -13  11   1      193.83      192.80     18.17 o 
 -11  11   1      445.70      447.50     19.06 o 
  -9  11   1      420.06      411.98     14.97 o 
  -7  11   1     2657.80     2610.88     68.12 o 
  -5  11   1       67.89       51.39      8.49 o 
  -3  11   1      677.36      632.97     20.28 o 
  -1  11   1     1815.16     1815.30     25.73 o 
   1  11   1     1282.59     1193.97     26.51 o 
   3  11   1     1798.53     1761.40     49.21 o 
   5  11   1      420.38      418.78     11.57 o 
   7  11   1     1020.90      968.67     27.26 o 
   9  11   1      607.29      599.64     32.49 o 
  11  11   1      178.77      192.94     15.61 o 
  13  11   1      279.84      283.78     30.97 o 
  15  11   1      153.61      203.72     28.41 o 
  17  11   1       47.56       62.86     24.99 o 
 -16  12   1      124.00      126.93     20.10 o 
 -14  12   1      162.33      206.22     20.80 o 
 -12  12   1      129.51      129.16     17.10 o 
 -10  12   1      428.42      396.38     19.81 o 
  -8  12   1       93.84      110.30     11.40 o 
  -6  12   1      467.60      475.40     12.88 o 
  -4  12   1      345.76      338.88     12.24 o 
  -2  12   1      151.37      190.09     12.14 o 
   0  12   1      809.38      704.92     19.71 o 
   2  12   1       10.45       -0.15     10.74 o 
   4  12   1       53.77       55.24      9.28 o 
   6  12   1      107.50      119.40      9.97 o 
   8  12   1       92.62      123.03     12.27 o 
  10  12   1        3.04       -0.29     13.36 o 
  12  12   1      208.47      184.65     16.91 o 
  14  12   1       43.98        2.26     18.31 o 
  16  12   1       46.18       21.45     21.45 o 
 -15  13   1       47.96       26.53     19.73 o 
 -13  13   1      113.36       99.69     20.85 o 
 -11  13   1       17.48       12.07     15.95 o 
  -9  13   1      196.65      212.61     14.49 o 
  -7  13   1      174.62      238.72     16.71 o 
  -5  13   1      103.72      107.42     10.60 o 
  -3  13   1      330.90      329.92     13.08 o 
  -1  13   1      205.79      181.91     13.46 o 
   1  13   1     1138.64     1154.69     39.12 o 
   3  13   1      452.57      464.09     26.32 o 
   5  13   1      471.56      423.19     12.24 o 
   7  13   1      856.57      756.40     35.89 o 
   9  13   1      281.48      224.33     15.22 o 
  11  13   1      552.05      625.81     23.44 o 
  13  13   1      127.83      133.98     20.24 o 
  15  13   1      137.08      127.99     22.62 o 
 -14  14   1       24.44       13.10     22.87 o 
 -12  14   1       63.52       68.06     25.12 o 
 -10  14   1        3.77        5.84     18.29 o 
  -8  14   1        1.98       13.28     15.20 o 
  -6  14   1        3.38        2.04     14.36 o 
  -4  14   1       12.20       17.86     10.52 o 
  -2  14   1        0.15       11.48     12.06 o 
   0  14   1      121.49       99.34     12.16 o 
   2  14   1       82.68      114.53     13.19 o 
   4  14   1      142.30      170.43     11.95 o 
   6  14   1      297.06      310.54     15.49 o 
   8  14   1      255.04      290.51     16.74 o 
  10  14   1      249.25      245.86     21.50 o 
  12  14   1       96.74      113.67     19.98 o 
  14  14   1       70.00       41.36     20.36 o 
 -13  15   1       36.41       45.86     22.64 o 
 -11  15   1       37.14       60.59     26.28 o 
  -9  15   1       41.99       68.11     18.69 o 
  -7  15   1      216.38      236.33     18.05 o 
  -5  15   1        0.49        7.25     14.35 o 
  -3  15   1      200.02      175.07     14.68 o 
  -1  15   1      115.90      126.80     13.49 o 
   1  15   1      289.72      288.79     19.15 o 
   3  15   1       97.71       87.34     12.72 o 
   5  15   1      112.23      113.91     13.20 o 
   7  15   1      450.02      388.57     24.90 o 
   9  15   1      121.32      116.21     20.00 o 
  11  15   1      145.57      160.58     25.69 o 
  13  15   1       42.64       34.66     27.01 o 
 -12  16   1       13.68        7.38     29.21 o 
 -10  16   1        0.08        7.12     26.16 o 
  -8  16   1        6.49       16.44     17.15 o 
  -6  16   1      137.50      100.52     19.36 o 
  -4  16   1       54.68       75.81     17.57 o 
  -2  16   1        8.07        9.15     13.88 o 
   0  16   1       70.85       60.11     14.30 o 
   2  16   1       16.27       45.43     14.35 o 
   4  16   1       40.20       51.65     13.66 o 
   6  16   1      363.16      487.41     52.46 o 
   8  16   1       36.41       42.30     18.64 o 
  10  16   1      110.36      145.32     26.66 o 
  12  16   1       31.27       21.41     32.22 o 
 -11  17   1       17.82      -31.08     45.67 o 
  -9  17   1       19.34       34.48     24.72 o 
  -7  17   1        8.30       15.16     18.71 o 
  -5  17   1      132.33      135.17     19.91 o 
  -3  17   1       30.97       51.13     19.10 o 
  -1  17   1       46.35       67.71     16.07 o 
   1  17   1       58.71       71.30     15.34 o 
   3  17   1       20.70       23.73     15.30 o 
   5  17   1       98.65       93.66     21.46 o 
   7  17   1        7.27       11.45     20.69 o 
   9  17   1       31.38       41.44     21.70 o 
  11  17   1       25.75       -9.86     48.89 o 
  -8  18   1        9.46       10.65     24.24 o 
  -6  18   1        6.41        7.95     18.91 o 
  -4  18   1       27.05       49.71     19.22 o 
  -2  18   1        8.70        5.11     17.39 o 
   0  18   1        0.11      -16.21     16.46 o 
   2  18   1       13.45       46.10     15.37 o 
   4  18   1        7.07        5.92     18.66 o 
   6  18   1        0.23       -7.70     21.56 o 
   8  18   1       16.14       13.28     36.72 o 
  -5  19   1       15.54        9.12     28.07 o 
  -3  19   1       44.89       73.94     19.85 o 
  -1  19   1        8.05       15.01     17.30 o 
   1  19   1        4.66       15.74     17.39 o 
   3  19   1       20.61       16.65     19.51 o 
   5  19   1        9.74       22.60     36.77 o 
  -2  20   1       44.80       20.42     54.52 o 
   0  20   1       11.95       50.46     28.03 o 
 -20   0   2        1.92      -25.67     26.68 o 
 -18   0   2       20.88       45.96     19.76 o 
 -16   0   2      199.93      211.24     20.50 o 
 -14   0   2      147.41      116.76     17.71 o 
 -12   0   2      907.75      859.20     18.19 o 
 -10   0   2     1785.10     2344.37     50.58 o 
  -8   0   2     1095.10      783.38     27.68 o 
  -6   0   2     5427.92     8528.33     36.31 o 
  -4   0   2       48.96       27.51      3.69 o 
   2   0   2     2369.91     3038.56    147.67 o 
   4   0   2     8078.64    10370.01     82.37 o 
   6   0   2     3131.51     5500.81     52.51 o 
   8   0   2     3552.47     2797.41     23.16 o 
  10   0   2     1615.51     1303.59     20.25 o 
  12   0   2      186.80      291.63     14.05 o 
  14   0   2      315.28      250.63     20.38 o 
  16   0   2       85.12       82.49     21.99 o 
  18   0   2        3.57       14.19     23.05 o 
  20   0   2        9.62       34.10     40.94 o 
 -21   1   2       33.26       -8.95     50.70 o 
 -19   1   2       30.94       51.35     18.37 o 
 -17   1   2      176.82      184.24     16.35 o 
 -15   1   2      207.63      178.97     14.13 o 
 -13   1   2      815.61      954.22     17.21 o 
 -11   1   2      185.21      195.66     10.21 o 
  -9   1   2      119.28      204.67      8.42 o 
  -7   1   2     2046.33     3127.44     38.34 o 
  -5   1   2      757.07     1623.32     15.68 o 
  -3   1   2    18456.08    18982.41    154.96 o 
   3   1   2     2612.82     4020.75     40.12 o 
   5   1   2     2451.43     1946.88     10.77 o 
   7   1   2       35.47      103.06      6.36 o 
   9   1   2      144.36      294.82      9.26 o 
  11   1   2     1294.96     1259.91     15.78 o 
  13   1   2      417.52      542.76     14.98 o 
  15   1   2      297.21      299.53     15.51 o 
  17   1   2       90.67      102.59     16.53 o 
  19   1   2       48.37       42.70     20.89 o 
 -20   2   2       18.57       15.65     18.25 o 
 -18   2   2      111.79       95.28     18.08 o 
 -16   2   2      408.68      430.54     17.76 o 
 -14   2   2     1796.24     1877.91     24.78 o 
 -12   2   2     2167.13     2283.34     24.34 o 
 -10   2   2     2883.06     2775.88     35.73 o 
  -8   2   2     7857.32     9420.21     56.96 o 
  -6   2   2    10359.73    10703.10     96.75 o 
  -4   2   2     3624.43     4453.42     50.78 o 
  -2   2   2      846.47      372.02      7.62 o 
   0   2   2     1448.86     1999.53     42.05 o 
   2   2   2     7887.56     9167.79     76.20 o 
   4   2   2    18641.26    21912.10    210.05 o 
   6   2   2    13828.59    13350.25     89.64 o 
   8   2   2     4388.22     5700.54     45.63 o 
  10   2   2     4240.40     4435.74     53.96 o 
  12   2   2     2485.36     2220.46     54.85 o 
  14   2   2      899.64     1065.02     41.30 o 
  16   2   2      183.01      187.84     17.49 o 
  18   2   2       63.61       61.80     17.71 o 
  20   2   2       36.44       27.09     29.38 o 
 -21   3   2       38.92       20.09     30.60 o 
 -19   3   2       24.08       45.84     17.77 o 
 -17   3   2       55.49       65.55     16.30 o 
 -15   3   2      315.37      325.36     18.47 o 
 -13   3   2      542.05      600.86     14.63 o 
 -11   3   2      761.61      741.90     12.57 o 
  -9   3   2      827.25     1138.71     12.31 o 
  -7   3   2     5353.30     6607.88     58.16 o 
  -5   3   2      280.00      264.52     10.39 o 
  -3   3   2      151.53      356.74      5.41 o 
  -1   3   2     1370.84     1346.54     16.05 o 
   1   3   2     1457.46     1928.21     22.51 o 
   3   3   2      868.44      869.64     10.67 o 
   5   3   2     9191.47    12491.16     89.21 o 
   7   3   2     2170.77     1751.87     22.72 o 
   9   3   2     1090.11     1227.39     32.38 o 
  11   3   2     1219.09     1337.47     38.30 o 
  13   3   2      624.08      544.76     20.06 o 
  15   3   2      126.31      128.74     16.30 o 
  17   3   2       48.22       44.56     18.44 o 
  19   3   2       97.36       99.49     20.68 o 
 -20   4   2      112.17      103.63     20.64 o 
 -18   4   2       98.48      112.48     18.97 o 
 -16   4   2      505.07      469.02     21.50 o 
 -14   4   2     1667.93     1605.21     23.72 o 
 -12   4   2     3742.44     3561.60     78.78 o 
 -10   4   2     6783.10     6982.49     49.14 o 
  -8   4   2     8121.58     7357.80     71.79 o 
  -6   4   2    33844.69    33794.88    262.89 o 
  -4   4   2    36685.45    36885.93    147.92 o 
  -2   4   2    21875.20    22032.02    185.54 o 
   0   4   2    34484.82    33250.02    294.21 o 
   2   4   2    46292.81    44306.08   1249.04 o 
   4   4   2    49859.48    50338.78   1100.69 o 
   6   4   2    12634.21    11835.14    146.39 o 
   8   4   2    12820.74    12399.65    135.71 o 
  10   4   2     5945.93     5594.32     71.05 o 
  12   4   2     3104.38     3188.18     35.33 o 
  14   4   2      922.23      888.60     21.14 o 
  16   4   2      230.48      214.03     16.55 o 
  18   4   2      220.03      247.01     28.84 o 
  20   4   2       47.12       46.57     38.63 o 
 -19   5   2       30.83       18.14     16.82 o 
 -17   5   2        2.41        6.53     14.78 o 
 -15   5   2        3.21       17.95     11.67 o 
 -13   5   2      321.03      316.84     13.94 o 
 -11   5   2       18.01       46.69     10.76 o 
  -9   5   2      406.92      464.47      8.55 o 
  -7   5   2      188.95      234.99      5.72 o 
  -5   5   2      186.15      300.64     11.08 o 
  -3   5   2      288.82      413.51      6.97 o 
  -1   5   2      159.74      172.34      4.47 o 
   1   5   2      324.67      427.60      9.95 o 
   3   5   2      822.50      865.49     14.14 o 
   5   5   2      124.75      142.27      6.30 o 
   7   5   2      477.34      656.01     12.67 o 
   9   5   2      306.63      375.49     10.70 o 
  11   5   2      377.34      366.95     11.45 o 
  13   5   2       22.66       34.47     10.52 o 
  15   5   2        3.83        9.23     12.22 o 
  17   5   2       54.60       58.18     14.94 o 
  19   5   2        6.62       -6.94     20.03 o 
 -20   6   2       30.54       21.25     24.16 o 
 -18   6   2      104.09      105.43     17.18 o 
 -16   6   2      237.96      218.87     15.25 o 
 -14   6   2      756.03      772.11     18.25 o 
 -12   6   2     2789.64     2819.91     37.13 o 
 -10   6   2     3543.36     3770.91     38.27 o 
  -8   6   2     4757.01     4781.24     78.06 o 
  -6   6   2     9625.96    10365.16     67.10 o 
  -4   6   2    12718.68    12389.02    123.90 o 
  -2   6   2    10748.19    12497.48    119.89 o 
   0   6   2    14579.27    15787.73    287.61 o 
   2   6   2    15627.73    15882.64    107.78 o 
   4   6   2    14715.23    14341.63    153.77 o 
   6   6   2     6542.75     6887.10     70.97 o 
   8   6   2     5206.84     5248.83    112.97 o 
  10   6   2     4773.99     4630.35     48.54 o 
  12   6   2     1392.83     1294.12     51.49 o 
  14   6   2      410.52      347.52     15.98 o 
  16   6   2      193.90      186.32     16.32 o 
  18   6   2       85.69       43.04     22.79 o 
 -19   7   2        0.06      -13.00     18.30 o 
 -17   7   2        0.42        8.25     15.40 o 
 -15   7   2        4.79       10.34     11.97 o 
 -13   7   2      136.57      118.53     12.87 o 
 -11   7   2      113.27      139.39     11.85 o 
  -9   7   2       57.36       41.85      8.61 o 
  -7   7   2      161.59      109.99      6.76 o 
  -5   7   2      121.16       77.40      4.23 o 
  -3   7   2      273.88      327.45      7.99 o 
  -1   7   2       44.57       37.36      4.06 o 
   1   7   2      623.96      602.45     15.34 o 
   3   7   2       26.81       38.44      4.17 o 
   5   7   2      173.23      143.18      6.13 o 
   7   7   2      152.58      159.45      8.03 o 
   9   7   2      153.29      205.84     10.92 o 
  11   7   2      215.28      195.75     13.21 o 
  13   7   2        1.76        4.67     10.73 o 
  15   7   2        2.90       12.72     14.15 o 
  17   7   2        0.94       -2.52     17.20 o 
  19   7   2       12.07        8.05     53.41 o 
 -18   8   2       20.40        6.71     18.16 o 
 -16   8   2       50.04       39.66     13.36 o 
 -14   8   2       59.67       47.45     11.73 o 
 -12   8   2      669.09      609.72     21.41 o 
 -10   8   2     1265.29     1066.20     31.00 o 
  -8   8   2       15.21       -2.40      9.17 o 
  -6   8   2     2213.50     2119.49     29.24 o 
  -4   8   2      440.59      562.94     10.37 o 
  -2   8   2     3193.36     3468.54     65.48 o 
   0   8   2     1918.62     2434.83     47.79 o 
   2   8   2     1270.97     1269.99     27.42 o 
   4   8   2     2748.87     2656.88     56.65 o 
   6   8   2        3.04        4.62      6.06 o 
   8   8   2     1648.30     1406.20     37.17 o 
  10   8   2      936.46      841.71     49.89 o 
  12   8   2      141.00      113.04     13.86 o 
  14   8   2       91.97       50.51     13.64 o 
  16   8   2       28.24       32.22     15.66 o 
  18   8   2      182.46      121.21     28.17 o 
 -17   9   2       26.15       28.56     16.48 o 
 -15   9   2      185.74      186.29     15.44 o 
 -13   9   2      149.67      182.51     14.74 o 
 -11   9   2      458.34      360.91     17.20 o 
  -9   9   2     1202.64     1269.08     21.15 o 
  -7   9   2     2510.11     2771.80     38.58 o 
  -5   9   2      979.63     1046.45     14.87 o 
  -3   9   2      298.98      230.60      8.46 o 
  -1   9   2        3.70        0.22      7.05 o 
   1   9   2        3.79        0.42      6.84 o 
   3   9   2     1471.02     1511.95     21.61 o 
   5   9   2     3634.07     3562.83     37.04 o 
   7   9   2     1401.86     1475.49     14.68 o 
   9   9   2      579.00      512.71     13.28 o 
  11   9   2      270.03      354.19     16.39 o 
  13   9   2      277.86      261.21     24.96 o 
  15   9   2       49.19       53.37     15.93 o 
  17   9   2      370.46      378.47     32.36 o 
 -18  10   2      255.72      265.03     36.49 o 
 -16  10   2       63.25       43.82     16.18 o 
 -14  10   2      285.90      263.96     17.16 o 
 -12  10   2      466.16      458.34     18.42 o 
 -10  10   2      508.48      522.67     20.44 o 
  -8  10   2     3373.93     3320.96     46.86 o 
  -6  10   2     1034.25      857.08     15.53 o 
  -4  10   2      881.43     1023.68     22.60 o 
  -2  10   2      384.48      476.93     12.28 o 
   0  10   2      873.88      937.01     20.99 o 
   2  10   2      778.76      836.20     18.23 o 
   4  10   2      769.60      555.11     11.78 o 
   6  10   2     4413.67     4248.99     56.28 o 
   8  10   2      722.93      800.18     17.96 o 
  10  10   2      731.67      715.72     31.26 o 
  12  10   2      448.90      402.47     35.07 o 
  14  10   2       99.79       96.02     17.03 o 
  16  10   2      434.45      483.11     23.81 o 
 -17  11   2      203.21      240.20     24.60 o 
 -15  11   2      102.21       97.31     17.54 o 
 -13  11   2      308.27      303.43     22.03 o 
 -11  11   2      596.63      534.11     21.23 o 
  -9  11   2      158.72      154.40     14.82 o 
  -7  11   2     1637.80     1550.30     34.17 o 
  -5  11   2        0.72        5.32      7.21 o 
  -3  11   2      435.84      351.91     12.01 o 
  -1  11   2       42.64       41.71     10.81 o 
   1  11   2      534.11      411.76     11.57 o 
   3  11   2        2.67        8.19      9.90 o 
   5  11   2     2101.42     1938.12     29.67 o 
   7  11   2      147.47      140.74      9.83 o 
   9  11   2      798.95      774.03     21.86 o 
  11  11   2      451.85      392.55     33.08 o 
  13  11   2      194.19      153.41     17.66 o 
  15  11   2      295.01      355.70     20.08 o 
  17  11   2        9.41      -12.94     30.42 o 
 -16  12   2      116.96      117.72     19.95 o 
 -14  12   2      146.50      147.44     19.16 o 
 -12  12   2      145.93      133.66     17.33 o 
 -10  12   2      472.26      597.13     18.60 o 
  -8  12   2      962.98     1066.03     19.43 o 
  -6  12   2      510.01      552.66     16.09 o 
  -4  12   2      677.14      776.78     22.07 o 
  -2  12   2     2208.45     2340.52     57.87 o 
   0  12   2     1792.98     1909.96     37.41 o 
   2  12   2     1182.19     1203.87     25.81 o 
   4  12   2      531.34      546.61     15.09 o 
   6  12   2     1385.99     1399.73     35.62 o 
   8  12   2      763.94      899.93     24.13 o 
  10  12   2      242.20      234.02     16.36 o 
  12  12   2      245.39      262.06     22.00 o 
  14  12   2      210.95      210.20     19.43 o 
  16  12   2       58.39       50.41     28.09 o 
 -15  13   2       78.22       63.35     19.02 o 
 -13  13   2      133.47      105.33     21.82 o 
 -11  13   2        1.35       -3.21     18.31 o 
  -9  13   2       52.16       54.60     14.83 o 
  -7  13   2       99.75      114.87     15.33 o 
  -5  13   2        5.41        4.47     12.12 o 
  -3  13   2       16.61       35.93     10.23 o 
  -1  13   2        3.08        9.36     11.70 o 
   1  13   2       63.71       72.74     12.54 o 
   3  13   2       41.28       30.34     10.73 o 
   5  13   2      150.71      157.00     11.97 o 
   7  13   2       95.02       77.38     12.49 o 
   9  13   2        6.91       11.95     12.59 o 
  11  13   2      217.40      174.31     19.29 o 
  13  13   2      133.85      110.12     19.79 o 
  15  13   2       84.24       82.80     27.51 o 
 -14  14   2       51.97       50.01     25.53 o 
 -12  14   2      227.65      281.08     23.79 o 
 -10  14   2       65.38       78.33     18.95 o 
  -8  14   2      246.34      276.09     18.35 o 
  -6  14   2      320.45      318.87     17.63 o 
  -4  14   2      314.51      343.95     14.77 o 
  -2  14   2      252.92      294.37     13.45 o 
   0  14   2      298.14      288.96     13.68 o 
   2  14   2      387.75      423.11     16.10 o 
   4  14   2      411.08      354.36     15.07 o 
   6  14   2      332.17      356.42     13.85 o 
   8  14   2      165.58      188.31     19.84 o 
  10  14   2      315.89      334.79     20.51 o 
  12  14   2      113.56      102.97     19.87 o 
  14  14   2      100.98       92.74     24.98 o 
 -13  15   2       16.61       11.49     24.84 o 
 -11  15   2       11.95        7.06     22.09 o 
  -9  15   2        4.68       26.78     17.08 o 
  -7  15   2       18.63       33.23     16.13 o 
  -5  15   2        1.41        6.43     14.42 o 
  -3  15   2        4.36       17.05     13.55 o 
  -1  15   2        0.10        3.89     12.46 o 
   1  15   2        0.01       21.16     12.90 o 
   3  15   2        1.02        0.64     11.47 o 
   5  15   2       42.72       29.61     12.96 o 
   7  15   2       17.73       34.29     16.26 o 
   9  15   2       31.36       14.68     18.88 o 
  11  15   2       31.65       19.30     23.50 o 
  13  15   2       35.67       35.14     21.99 o 
 -12  16   2       25.24       37.63     27.41 o 
 -10  16   2       12.72       22.32     21.47 o 
  -8  16   2       50.81       38.44     17.75 o 
  -6  16   2       19.97       17.29     17.89 o 
  -4  16   2       26.06       13.47     17.39 o 
  -2  16   2       13.05       19.93     13.96 o 
   0  16   2       12.37       16.29     13.26 o 
   2  16   2       43.81       29.46     13.94 o 
   4  16   2       20.07       23.77     13.83 o 
   6  16   2       87.94       71.26     19.08 o 
   8  16   2       24.81       25.84     18.60 o 
  10  16   2       52.55       58.24     24.79 o 
  12  16   2       29.45       -6.82     31.01 o 
 -11  17   2       11.76        7.44     47.58 o 
  -9  17   2        0.43       -4.34     19.53 o 
  -7  17   2       56.64       32.32     19.49 o 
  -5  17   2        0.03       -4.40     19.27 o 
  -3  17   2        1.12       14.39     17.12 o 
  -1  17   2        0.02        6.81     15.24 o 
   1  17   2        0.02       13.88     14.59 o 
   3  17   2        1.89       10.63     14.99 o 
   5  17   2       68.18       70.35     21.28 o 
   7  17   2        9.04       21.61     20.78 o 
   9  17   2       15.43       33.34     22.42 o 
  11  17   2       28.52       22.63     48.08 o 
  -8  18   2        1.69       -0.75     24.97 o 
  -6  18   2       20.28       20.75     19.81 o 
  -4  18   2       11.85       38.63     18.29 o 
  -2  18   2        0.42        4.38     17.17 o 
   0  18   2        0.28        1.84     15.87 o 
   2  18   2       11.71       22.36     17.07 o 
   4  18   2       28.96       23.54     20.43 o 
   6  18   2        4.79       -1.32     21.35 o 
   8  18   2       11.76       -5.43     35.91 o 
  -7  19   2        9.32        2.51     44.66 o 
  -5  19   2        0.83       10.81     24.48 o 
  -3  19   2        3.49       10.64     18.66 o 
  -1  19   2        0.02       -4.14     18.13 o 
   1  19   2        3.01        8.05     18.82 o 
   3  19   2        0.37       18.58     20.64 o 
   5  19   2       12.77       -8.28     37.55 o 
   0  20   2        8.45       22.60     36.66 o 
 -21   1   3        0.06      -13.48     52.81 o 
 -19   1   3       14.24       24.58     16.25 o 
 -17   1   3       43.59       42.29     15.32 o 
 -15   1   3      518.74      470.32     16.01 o 
 -13   1   3       20.34        7.93     10.98 o 
 -11   1   3     1478.20     1613.88     27.30 o 
  -9   1   3     7486.42     8156.05    137.37 o 
  -7   1   3     8956.00     9007.15     71.17 o 
  -5   1   3     8918.84     9396.00    109.01 o 
  -3   1   3       73.40      132.97      6.05 o 
  -1   1   3    28232.05    30260.38    392.26 o 
   1   1   3    22422.95    27905.68    488.26 o 
   3   1   3     8260.47     8571.29    100.08 o 
   5   1   3    11840.77    11396.50    163.48 o 
   7   1   3     5783.44     6100.94     71.37 o 
   9   1   3     9078.42     9161.41     94.91 o 
  11   1   3     4427.04     4552.18     50.33 o 
  13   1   3     2303.14     2414.51     49.00 o 
  15   1   3     1023.01      959.70     33.33 o 
  17   1   3      164.65      156.87     19.25 o 
  19   1   3      141.37      127.02     25.09 o 
 -20   2   3        5.58       22.97     18.90 o 
 -18   2   3       12.70       26.91     16.83 o 
 -16   2   3      110.82       86.64     15.33 o 
 -14   2   3      231.98      240.26     13.65 o 
 -12   2   3      350.45      285.91     11.57 o 
 -10   2   3      516.89      465.84     13.57 o 
  -8   2   3       37.61       44.54      4.12 o 
  -6   2   3     1904.06     1680.68     14.68 o 
  -4   2   3       58.82       27.52      3.20 o 
  -2   2   3    18392.08    20390.85    289.12 o 
   0   2   3      929.53      227.39     11.22 o 
   2   2   3     3157.13     3162.13     35.42 o 
   4   2   3    17504.64    19425.63    193.38 o 
   6   2   3     1616.07     1202.28     17.22 o 
   8   2   3     1730.66     1959.98     20.14 o 
  10   2   3      670.73      572.13     12.04 o 
  12   2   3      340.11      312.21     12.32 o 
  14   2   3      307.13      400.58     18.27 o 
  16   2   3        7.41       22.11     16.07 o 
  18   2   3       62.09       66.63     19.88 o 
  20   2   3        4.44       -8.05     43.86 o 
 -21   3   3       70.72       62.90     33.76 o 
 -19   3   3       92.66      113.56     19.95 o 
 -17   3   3      263.33      237.07     18.80 o 
 -15   3   3      305.55      338.36     17.10 o 
 -13   3   3     1526.92     1511.61     22.41 o 
 -11   3   3     3219.54     3235.80     21.05 o 
  -9   3   3     4410.38     3999.68     42.56 o 
  -7   3   3    20883.97    24089.53    151.35 o 
  -5   3   3    13087.92    12566.89     65.18 o 
  -3   3   3    20272.00    21396.34    231.97 o 
  -1   3   3    22674.35    25673.73    344.79 o 
   1   3   3     8401.85     8773.66     83.99 o 
   3   3   3    30024.61    33891.87    344.09 o 
   5   3   3       51.68       33.23      4.41 o 
   7   3   3     4943.04     4382.82     49.53 o 
   9   3   3     1352.98     1534.40     22.17 o 
  11   3   3     1342.35     1372.06     33.47 o 
  13   3   3      561.56      547.06     21.05 o 
  15   3   3        0.86        6.17     14.58 o 
  17   3   3      241.79      241.89     20.45 o 
  19   3   3       14.35       -5.66     18.90 o 
 -20   4   3       28.57       36.04     18.50 o 
 -18   4   3        6.50        1.12     16.29 o 
 -16   4   3       15.18       15.47     15.32 o 
 -14   4   3      162.40      174.37     13.28 o 
 -12   4   3       53.89       49.60     11.08 o 
 -10   4   3      368.05      394.77     10.09 o 
  -8   4   3      470.30      422.43      8.45 o 
  -6   4   3      505.31      356.97     14.96 o 
  -4   4   3      114.87      186.08      6.08 o 
  -2   4   3      315.80      330.87      6.01 o 
   0   4   3      489.45      653.45     12.02 o 
   2   4   3      681.90      934.06     14.30 o 
   4   4   3      992.77     1132.11     42.44 o 
   6   4   3      647.20      831.42     10.86 o 
   8   4   3      437.40      288.44     12.04 o 
  10   4   3        2.61        7.38      8.47 o 
  12   4   3      159.22      185.75     11.12 o 
  14   4   3       23.21       11.61     12.26 o 
  16   4   3      239.23      254.75     20.25 o 
  18   4   3       10.50       20.84     20.52 o 
 -19   5   3      208.48      234.03     20.88 o 
 -17   5   3      324.47      348.40     19.60 o 
 -15   5   3      940.78      857.09     26.68 o 
 -13   5   3      868.52      886.05     25.31 o 
 -11   5   3     5058.68     4963.52     51.53 o 
  -9   5   3     5245.49     4987.93     34.30 o 
  -7   5   3     7669.30     6893.89     53.18 o 
  -5   5   3    14672.49    15690.65    124.87 o 
  -3   5   3    12548.36    12556.30     56.49 o 
  -1   5   3    22387.80    25197.57    375.62 o 
   1   5   3     2061.32     1599.25     21.15 o 
   3   5   3     6032.86     6016.56     47.91 o 
   5   5   3     3694.82     3928.35     80.19 o 
   7   5   3     2174.04     2321.01     48.19 o 
   9   5   3     1729.15     1944.28     22.12 o 
  11   5   3      191.21      216.36     10.53 o 
  13   5   3      349.55      364.06     14.84 o 
  15   5   3      151.21      131.37     13.39 o 
  17   5   3       36.19       31.94     17.23 o 
  19   5   3        4.37       29.23     38.43 o 
 -20   6   3       17.14        2.92     22.34 o 
 -18   6   3       61.40       78.45     16.94 o 
 -16   6   3      195.84      183.78     14.96 o 
 -14   6   3     1094.32     1203.10     20.86 o 
 -12   6   3      296.07      379.57     13.18 o 
 -10   6   3      844.27      946.98     16.72 o 
  -8   6   3     2357.42     2213.51     25.15 o 
  -6   6   3     2742.72     2856.33     34.22 o 
  -4   6   3     1912.90     1540.58     15.02 o 
  -2   6   3      213.19      133.36      4.67 o 
   0   6   3     7289.69     6477.03    100.07 o 
   2   6   3     2677.65     2752.12     29.47 o 
   4   6   3      805.29      680.33     14.28 o 
   6   6   3       14.43       -1.37      5.27 o 
   8   6   3      305.43      258.71     10.19 o 
  10   6   3       10.06       15.51      9.17 o 
  12   6   3      110.09       54.18     10.70 o 
  14   6   3       37.95       15.79     12.26 o 
  16   6   3       77.39       79.45     19.20 o 
  18   6   3       27.06       -5.56     22.65 o 
 -19   7   3       33.56       22.60     17.79 o 
 -17   7   3       76.89       52.03     15.06 o 
 -15   7   3       78.83       78.78     13.05 o 
 -13   7   3     2280.73     2070.32     28.26 o 
 -11   7   3      353.85      385.72     12.74 o 
  -9   7   3     2014.43     1932.43     28.82 o 
  -7   7   3     2086.30     2270.79     15.62 o 
  -5   7   3     5075.20     5059.87     33.97 o 
  -3   7   3     9990.68    10896.54    124.52 o 
  -1   7   3       50.57      119.29      5.07 o 
   1   7   3     6294.59     6081.91     92.72 o 
   3   7   3     2765.19     2895.17     19.53 o 
   5   7   3     3711.17     3449.78     30.78 o 
   7   7   3     5008.45     5521.70     67.79 o 
   9   7   3     1682.10     1733.50     59.35 o 
  11   7   3     2844.68     2714.62     78.33 o 
  13   7   3      504.96      593.96     36.69 o 
  15   7   3      368.85      456.48     19.49 o 
  17   7   3      251.56      303.85     26.37 o 
 -18   8   3        7.70       11.55     16.51 o 
 -16   8   3      104.88      116.54     14.84 o 
 -14   8   3       60.65       75.09     12.84 o 
 -12   8   3      578.80      583.27     16.07 o 
 -10   8   3      456.68      451.20     15.02 o 
  -8   8   3      670.56      728.73     13.46 o 
  -6   8   3     1852.38     2019.82     22.00 o 
  -4   8   3      276.66      252.31      7.11 o 
  -2   8   3      407.12      431.59     14.23 o 
   0   8   3      327.51      479.59      8.69 o 
   2   8   3       72.67       39.61      6.54 o 
   4   8   3        3.18        8.88      4.68 o 
   6   8   3      721.53      620.83     11.30 o 
   8   8   3      544.60      518.26     12.24 o 
  10   8   3      265.39      209.37     15.57 o 
  12   8   3       66.66       54.94     13.37 o 
  14   8   3       82.63       54.62     13.96 o 
  16   8   3      171.85      120.86     18.67 o 
  18   8   3       27.78       22.84     29.53 o 
 -17   9   3        0.70        1.21     14.78 o 
 -15   9   3       46.24       30.75     13.62 o 
 -13   9   3       77.35       55.69     12.97 o 
 -11   9   3      259.56      243.40     13.24 o 
  -9   9   3       25.44       44.03     10.10 o 
  -7   9   3     1048.45     1081.24     17.13 o 
  -5   9   3     3892.51     4103.54     47.14 o 
  -3   9   3     3355.09     3722.36     68.84 o 
  -1   9   3     2491.63     2324.89     36.50 o 
   1   9   3     2126.23     2350.42     29.52 o 
   3   9   3     4023.65     3696.02     61.80 o 
   5   9   3     2733.13     2886.00     48.22 o 
   7   9   3     1801.63     1753.82     33.97 o 
   9   9   3     2190.56     2128.20     78.72 o 
  11   9   3      783.21      926.76     20.18 o 
  13   9   3      638.31      578.59     21.98 o 
  15   9   3      442.94      470.74     38.15 o 
  17   9   3      255.67      239.19     28.85 o 
 -18  10   3       51.28       62.74     33.24 o 
 -16  10   3        5.82        2.91     16.90 o 
 -14  10   3       13.98        9.38     13.59 o 
 -12  10   3        4.34        1.20     12.68 o 
 -10  10   3       21.99       23.44     11.78 o 
  -8  10   3      280.09      384.59     13.28 o 
  -6  10   3      146.14      147.42      8.70 o 
  -4  10   3       48.00       48.17      7.17 o 
  -2  10   3      991.15      970.58     17.66 o 
   0  10   3     1581.28     1483.49     21.14 o 
   2  10   3     1752.00     1659.35     35.31 o 
   4  10   3        6.36       11.23      8.09 o 
   6  10   3     1307.02     1313.90     27.65 o 
   8  10   3     1046.31     1017.60     27.21 o 
  10  10   3      787.84      721.12     40.56 o 
  12  10   3      292.91      340.00     35.93 o 
  14  10   3      207.32      229.95     19.48 o 
  16  10   3      424.73      398.37     25.00 o 
 -17  11   3       71.43       85.43     19.27 o 
 -15  11   3      146.70      183.94     18.62 o 
 -13  11   3       91.38      104.40     17.06 o 
 -11  11   3      255.75      282.01     14.66 o 
  -9  11   3      678.32      658.66     17.49 o 
  -7  11   3      280.75      279.48     12.19 o 
  -5  11   3     1078.29     1085.05     19.20 o 
  -3  11   3      712.34      691.49     15.31 o 
  -1  11   3     1378.36     1405.79     28.06 o 
   1  11   3      682.50      640.24     16.89 o 
   3  11   3        9.66        4.92      8.96 o 
   5  11   3     2621.45     2473.62     39.00 o 
   7  11   3      558.48      560.89     16.02 o 
   9  11   3      604.60      566.73     25.25 o 
  11  11   3      308.85      264.08     18.78 o 
  13  11   3      272.29      260.59     18.58 o 
  15  11   3      417.30      415.19     43.07 o 
 -16  12   3       17.05       -8.90     18.17 o 
 -14  12   3      114.76       95.96     17.90 o 
 -12  12   3        0.51        1.75     15.86 o 
 -10  12   3       21.47       36.12     16.21 o 
  -8  12   3       29.85       39.13     14.07 o 
  -6  12   3       13.53       23.64     11.89 o 
  -4  12   3        5.26        3.24      9.86 o 
  -2  12   3      601.13      556.61     22.14 o 
   0  12   3      161.49      151.28     11.19 o 
   2  12   3      275.50      281.49     16.31 o 
   4  12   3      285.47      260.08     11.71 o 
   6  12   3      161.97      178.46     11.74 o 
   8  12   3      495.54      449.65     18.01 o 
  10  12   3      173.35      179.40     16.21 o 
  12  12   3      243.18      259.79     26.00 o 
  14  12   3      187.10      183.58     23.06 o 
 -15  13   3       57.76       54.43     20.59 o 
 -13  13   3      296.76      322.47     24.15 o 
 -11  13   3      133.57      116.18     18.20 o 
  -9  13   3      393.87      382.29     21.02 o 
  -7  13   3      304.74      304.25     17.41 o 
  -5  13   3      232.53      227.06     15.69 o 
  -3  13   3      787.15      849.75     18.63 o 
  -1  13   3       90.99      101.18     11.08 o 
   1  13   3      263.61      261.48     13.33 o 
   3  13   3      102.19      103.68     10.75 o 
   5  13   3      158.48      190.72     12.97 o 
   7  13   3      260.91      284.44     13.17 o 
   9  13   3       20.37       22.99     14.57 o 
  11  13   3      137.65      110.28     17.41 o 
  13  13   3       66.91       42.78     17.80 o 
  15  13   3       41.00       34.50     38.73 o 
 -14  14   3       49.88       62.09     22.13 o 
 -12  14   3      134.80      116.15     22.52 o 
 -10  14   3      126.85      155.33     20.56 o 
  -8  14   3      143.78      180.51     17.78 o 
  -6  14   3       99.16      120.41     15.72 o 
  -4  14   3       57.74       72.27     14.52 o 
  -2  14   3       63.83       38.56     12.35 o 
   0  14   3        0.09       13.05     11.88 o 
   2  14   3       21.32       38.70     12.74 o 
   4  14   3        1.39        6.41     10.82 o 
   6  14   3        0.66       10.30     12.09 o 
   8  14   3        3.65        6.85     13.76 o 
  10  14   3       55.84       50.99     17.55 o 
  12  14   3       37.12        7.54     17.13 o 
  14  14   3       40.89       61.46     42.15 o 
 -13  15   3       76.36       61.53     22.95 o 
 -11  15   3       66.03       50.28     20.69 o 
  -9  15   3      263.02      229.35     19.63 o 
  -7  15   3       56.66       41.78     15.84 o 
  -5  15   3       49.52       49.28     14.87 o 
  -3  15   3      227.73      239.49     15.12 o 
  -1  15   3       55.42       74.96     12.80 o 
   1  15   3      137.86      126.14     13.50 o 
   3  15   3        0.80       -3.54     12.15 o 
   5  15   3      263.98      301.86     16.84 o 
   7  15   3       36.24       47.80     16.09 o 
   9  15   3       36.19       37.55     15.15 o 
  11  15   3       50.72       45.97     19.88 o 
  13  15   3       51.06       44.20     29.48 o 
 -12  16   3       65.07       68.12     28.64 o 
 -10  16   3       20.41        7.05     20.28 o 
  -8  16   3      245.91      247.03     20.37 o 
  -6  16   3       20.37       25.00     18.12 o 
  -4  16   3       10.80       15.31     18.07 o 
  -2  16   3       54.80       61.31     14.69 o 
   0  16   3       10.15       25.10     13.66 o 
   2  16   3       58.54       67.32     14.76 o 
   4  16   3      130.40       93.46     15.67 o 
   6  16   3        3.27       19.25     17.96 o 
   8  16   3        0.50        7.91     18.15 o 
  10  16   3       20.44       19.18     23.89 o 
 -11  17   3       21.73        5.84     30.77 o 
  -9  17   3        2.59        7.08     20.25 o 
  -7  17   3       78.75       59.39     20.27 o 
  -5  17   3        7.01       19.70     19.76 o 
  -3  17   3       61.25       61.55     18.25 o 
  -1  17   3       27.37       39.88     15.66 o 
   1  17   3       22.34       30.68     15.55 o 
   3  17   3      148.83      162.54     18.10 o 
   5  17   3        4.91        9.98     17.57 o 
   7  17   3       38.22       24.61     20.83 o 
   9  17   3       15.37       18.67     26.83 o 
  -8  18   3        0.05      -21.22     45.97 o 
  -6  18   3        6.75        8.70     19.60 o 
  -4  18   3       18.36       57.90     18.95 o 
  -2  18   3        0.44       -3.39     17.65 o 
   0  18   3        7.31       10.11     16.95 o 
   2  18   3       21.28       29.70     15.98 o 
   4  18   3        9.10        4.70     18.19 o 
   6  18   3       14.03       12.88     21.76 o 
   8  18   3        0.06       19.21     37.22 o 
  -5  19   3       17.11       10.12     35.60 o 
  -3  19   3        4.06       19.32     18.40 o 
  -1  19   3        5.89       -3.57     18.59 o 
   1  19   3       44.78       65.37     18.06 o 
   3  19   3       15.36       23.33     20.79 o 
  -2  20   3       15.14       71.42     59.05 o 
 -20   0   4       34.52       43.50     28.17 o 
 -18   0   4      162.12      150.98     27.10 o 
 -16   0   4     1102.64     1267.14     38.62 o 
 -14   0   4      265.06      321.91     20.22 o 
 -12   0   4     6902.85     6915.89     76.93 o 
 -10   0   4     9076.33     9641.88     57.51 o 
  -8   0   4    14515.72    12746.30    160.45 o 
  -6   0   4    31463.61    30526.11    168.95 o 
  -4   0   4    21747.97    20769.51    100.68 o 
   0   0   4    35390.89    35815.16    244.34 o 
   2   0   4    34478.03    34648.16   1100.98 o 
   4   0   4    27638.71    26779.06    570.10 o 
   6   0   4    13811.07    13302.72     85.92 o 
   8   0   4    18611.64    18795.81     91.80 o 
  10   0   4       14.08       20.23     11.89 o 
  12   0   4     3499.61     3425.14    108.48 o 
  14   0   4     1046.42     1117.28     41.75 o 
  16   0   4      308.61      274.46     30.90 o 
  18   0   4      200.16      150.54     36.96 o 
 -21   1   4        3.53      -20.92     50.40 o 
 -19   1   4        6.29       14.46     16.29 o 
 -17   1   4       22.79       23.32     15.40 o 
 -15   1   4      309.58      241.47     15.85 o 
 -13   1   4     1408.64     1488.87     21.82 o 
 -11   1   4      128.77       59.46      9.12 o 
  -9   1   4      968.36     1452.65     21.87 o 
  -7   1   4      118.62       55.95      4.07 o 
  -5   1   4       64.47       63.17      3.06 o 
  -3   1   4    18772.19    21862.66    144.09 o 
  -1   1   4    33571.56    37977.63    500.96 o 
   1   1   4       52.03       87.96      3.22 o 
   3   1   4     2264.03     2204.13     26.24 o 
   5   1   4      513.38      592.28     33.25 o 
   7   1   4      843.92      769.98      9.94 o 
   9   1   4     3482.11     3395.65     39.52 o 
  11   1   4      966.52      934.31     19.11 o 
  13   1   4       66.81       75.18     13.88 o 
  15   1   4       11.74       21.55     14.15 o 
  17   1   4        1.38        2.17     18.84 o 
  19   1   4        2.65       17.31     23.93 o 
 -20   2   4       76.55       87.40     19.83 o 
 -18   2   4      175.76      192.10     17.88 o 
 -16   2   4      158.61      162.09     16.19 o 
 -14   2   4     1566.76     1700.97     30.71 o 
 -12   2   4     1483.67     1569.39     19.18 o 
 -10   2   4     6306.30     5836.04     57.97 o 
  -8   2   4     4055.99     4796.00     48.56 o 
  -6   2   4     3742.94     3666.72     30.22 o 
  -4   2   4    21402.94    22201.38     97.89 o 
  -2   2   4    23319.88    26654.82    203.97 o 
   0   2   4    27308.30    31407.38    268.08 o 
   2   2   4     4365.15     3925.11     39.96 o 
   4   2   4     4802.46     4835.45     65.56 o 
   6   2   4    13475.38    13719.16    213.72 o 
   8   2   4     4437.66     4711.18     50.09 o 
  10   2   4     3904.90     3947.97     44.95 o 
  12   2   4     1218.74     1263.79     27.59 o 
  14   2   4      678.85      660.23     22.85 o 
  16   2   4      285.91      260.62     19.84 o 
  18   2   4       63.99       65.60     23.52 o 
 -21   3   4        1.61       -3.62     32.02 o 
 -19   3   4       50.68       59.53     18.48 o 
 -17   3   4        0.41        8.79     15.41 o 
 -15   3   4        6.80        0.33     13.70 o 
 -13   3   4       70.10      102.88     10.63 o 
 -11   3   4       78.78      181.10     10.32 o 
  -9   3   4      105.89      161.85      7.72 o 
  -7   3   4     1289.55     1210.22     15.57 o 
  -5   3   4       17.78       27.35      4.50 o 
  -3   3   4      105.34       36.99      3.57 o 
  -1   3   4     2968.54     2710.69     31.18 o 
   1   3   4      294.58      280.19      6.21 o 
   3   3   4     2193.68     2337.68     39.08 o 
   5   3   4        4.47        2.95      4.45 o 
   7   3   4      372.15      475.25     19.20 o 
   9   3   4      467.47      486.45     10.78 o 
  11   3   4       11.62       24.82      8.89 o 
  13   3   4        0.06       14.12     11.30 o 
  15   3   4      136.27      159.60     16.91 o 
  17   3   4       20.12       47.39     18.70 o 
  19   3   4        6.20       13.07     26.85 o 
 -20   4   4       74.71       92.93     20.03 o 
 -18   4   4        1.62        5.53     16.07 o 
 -16   4   4       71.55       71.01     16.11 o 
 -14   4   4       76.51       89.27     13.65 o 
 -12   4   4      110.76       80.08     10.65 o 
 -10   4   4      106.27      140.69      7.91 o 
  -8   4   4      136.13      133.06      6.96 o 
  -6   4   4     2830.51     3396.52     41.30 o 
  -4   4   4     2565.07     3243.69     53.06 o 
  -2   4   4     1465.40     1573.96     24.88 o 
   0   4   4     1981.20     2527.12     24.66 o 
   2   4   4     2921.12     3549.45     37.51 o 
   4   4   4      461.15      431.27     10.11 o 
   6   4   4        4.19        6.47      5.39 o 
   8   4   4      491.02      498.99      9.87 o 
  10   4   4      368.07      387.67     10.84 o 
  12   4   4      198.77      221.31     12.75 o 
  14   4   4       39.42       23.52     11.51 o 
  16   4   4      221.51      228.77     22.00 o 
  18   4   4       41.18       25.13     20.36 o 
 -19   5   4       97.60      118.68     19.29 o 
 -17   5   4       32.39       54.81     16.22 o 
 -15   5   4      297.08      261.58     17.45 o 
 -13   5   4       74.22       60.02     12.01 o 
 -11   5   4      131.46      162.62     10.99 o 
  -9   5   4      742.12      606.25     12.24 o 
  -7   5   4      204.34      185.29      7.46 o 
  -5   5   4     1029.90     1074.35     13.20 o 
  -3   5   4      208.05      176.34      4.41 o 
  -1   5   4      202.21      138.60      9.54 o 
   1   5   4      137.57      132.75      6.23 o 
   3   5   4      798.68      861.70     13.24 o 
   5   5   4      654.29      467.33      8.26 o 
   7   5   4       31.13       39.95      7.08 o 
   9   5   4       38.72       64.01      9.07 o 
  11   5   4      557.14      461.96     20.36 o 
  13   5   4      173.47      168.48     12.39 o 
  15   5   4      256.73      282.45     24.38 o 
  17   5   4       47.96       40.60     22.32 o 
  19   5   4       31.69       12.88     52.01 o 
 -20   6   4       22.38       20.97     22.55 o 
 -18   6   4       82.92       80.41     16.02 o 
 -16   6   4       84.16       99.09     15.19 o 
 -14   6   4      368.58      368.56     15.45 o 
 -12   6   4      211.31      253.38     13.01 o 
 -10   6   4      378.25      351.59     11.06 o 
  -8   6   4     1301.73     1330.79     21.97 o 
  -6   6   4     4451.80     4424.69     44.01 o 
  -4   6   4     4270.25     4694.16     29.16 o 
  -2   6   4      342.33      154.59      5.29 o 
   0   6   4     4066.35     4203.50     42.78 o 
   2   6   4     3686.64     3748.03     52.66 o 
   4   6   4     1938.25     2253.36     31.88 o 
   6   6   4      776.68      807.34      9.96 o 
   8   6   4      481.71      650.25     15.32 o 
  10   6   4     1091.93     1156.59     50.36 o 
  12   6   4      417.29      493.12     14.02 o 
  14   6   4      377.16      401.45     18.66 o 
  16   6   4      165.33      152.71     22.95 o 
  18   6   4       75.59       46.03     22.37 o 
 -19   7   4       43.45       42.02     17.80 o 
 -17   7   4      105.89       97.76     16.77 o 
 -15   7   4      204.02      176.27     14.55 o 
 -13   7   4      215.76      236.78     14.53 o 
 -11   7   4      322.02      338.85     11.95 o 
  -9   7   4      738.86      677.03     13.04 o 
  -7   7   4      735.85      830.14     15.41 o 
  -5   7   4      816.98      844.23      9.15 o 
  -3   7   4       67.50       97.90      5.28 o 
  -1   7   4        5.76        8.02      3.24 o 
   1   7   4      891.21      884.13     19.27 o 
   3   7   4     1032.99      932.20     10.91 o 
   5   7   4     1054.68     1000.76     19.36 o 
   7   7   4     1312.19     1140.43     21.77 o 
   9   7   4      351.96      322.35     15.50 o 
  11   7   4      646.83      515.45     26.82 o 
  13   7   4      494.36      486.49     41.08 o 
  15   7   4      264.56      293.57     24.95 o 
  17   7   4      136.19      106.21     22.31 o 
 -20   8   4       86.79      103.01     38.23 o 
 -18   8   4       34.03       36.32     16.74 o 
 -16   8   4      120.62      156.92     15.56 o 
 -14   8   4      400.39      438.76     16.40 o 
 -12   8   4      523.50      546.33     16.96 o 
 -10   8   4      744.78      670.86     15.47 o 
  -8   8   4     2455.54     2461.77     19.95 o 
  -6   8   4     8063.68     7541.00     65.66 o 
  -4   8   4     8239.86     7357.75     55.01 o 
  -2   8   4     5078.76     4075.96     55.59 o 
   0   8   4     5947.00     5362.37    101.75 o 
   2   8   4    12098.93    11247.28    207.25 o 
   4   8   4     4186.19     4213.81     55.25 o 
   6   8   4     2192.68     2189.51     28.28 o 
   8   8   4     1368.90     1487.93     29.79 o 
  10   8   4     1279.88     1403.56     42.73 o 
  12   8   4      771.62      928.52     48.50 o 
  14   8   4      242.67      255.96     16.83 o 
  16   8   4      427.08      430.47     44.04 o 
  18   8   4       89.74      154.01     53.82 o 
 -19   9   4      149.08      171.81     54.32 o 
 -17   9   4       18.46       10.12     16.32 o 
 -15   9   4        1.41        5.99     13.27 o 
 -13   9   4       35.61       30.99     12.43 o 
 -11   9   4       93.47       88.19     12.27 o 
  -9   9   4       62.73       74.91     11.91 o 
  -7   9   4      225.64      229.25     11.14 o 
  -5   9   4      101.56      153.96      7.34 o 
  -3   9   4       37.76       28.77      6.12 o 
  -1   9   4      267.08      239.91     10.23 o 
   1   9   4      294.87      353.30     10.03 o 
   3   9   4      147.37      133.63      7.83 o 
   5   9   4      195.71      198.48      8.84 o 
   7   9   4      408.93      432.77     12.20 o 
   9   9   4      323.21      243.60     14.61 o 
  11   9   4       60.54       67.88     12.53 o 
  13   9   4       97.96       62.96     15.45 o 
  15   9   4      555.48      617.82     26.11 o 
  17   9   4       37.83       13.28     29.07 o 
 -18  10   4      187.64      237.11     26.99 o 
 -16  10   4      122.80      139.21     15.97 o 
 -14  10   4      147.42      160.11     14.80 o 
 -12  10   4      305.21      342.82     15.33 o 
 -10  10   4     1128.95     1104.43     19.22 o 
  -8  10   4     1563.14     1472.74     20.68 o 
  -6  10   4      799.45      768.57     15.11 o 
  -4  10   4     1773.58     1471.25     16.00 o 
  -2  10   4     2325.24     2306.06     36.29 o 
   0  10   4     2202.05     1785.04     41.69 o 
   2  10   4      805.30      778.71     18.87 o 
   4  10   4     3401.56     3315.78     74.51 o 
   6  10   4     2357.61     2212.83     39.53 o 
   8  10   4      889.97     1058.84     28.07 o 
  10  10   4      607.19      591.07     24.93 o 
  12  10   4      394.61      419.33     20.91 o 
  14  10   4      674.01      740.11     86.78 o 
  16  10   4       37.07       20.96     20.61 o 
 -17  11   4       28.40       32.35     18.03 o 
 -15  11   4        0.40        8.34     16.55 o 
 -13  11   4        0.73        9.79     13.66 o 
 -11  11   4       36.09       44.96     12.57 o 
  -9  11   4      310.87      300.00     14.18 o 
  -7  11   4      186.40      192.81     13.18 o 
  -5  11   4       16.47       10.52      9.81 o 
  -3  11   4        0.16       16.22      9.31 o 
  -1  11   4       47.48       70.29      9.34 o 
   1  11   4       18.54       20.34      8.26 o 
   3  11   4      329.74      295.32     11.44 o 
   5  11   4      429.83      409.21     15.39 o 
   7  11   4      158.90      166.16     11.05 o 
   9  11   4       13.74       23.82     12.84 o 
  11  11   4       16.88       25.58     14.72 o 
  13  11   4       72.46       63.68     17.30 o 
  15  11   4       11.69       -1.71     20.62 o 
 -16  12   4       42.65       32.85     18.02 o 
 -14  12   4        7.99        4.04     19.17 o 
 -12  12   4        9.58        7.96     16.73 o 
 -10  12   4       57.49       60.34     17.18 o 
  -8  12   4      457.67      400.48     15.28 o 
  -6  12   4      137.76      114.78     14.56 o 
  -4  12   4      373.85      332.00     11.80 o 
  -2  12   4      398.76      326.51     13.10 o 
   0  12   4      358.92      303.58     11.86 o 
   2  12   4      315.04      273.14     11.66 o 
   4  12   4      235.14      182.37     12.45 o 
   6  12   4      199.57      222.19     12.33 o 
   8  12   4       24.32        9.97     10.59 o 
  10  12   4       30.85        6.12     14.49 o 
  12  12   4      137.07      110.72     17.36 o 
  14  12   4       74.98       73.00     23.17 o 
 -15  13   4       76.59       59.74     20.55 o 
 -13  13   4        1.93       15.98     20.72 o 
 -11  13   4       31.23       50.93     17.55 o 
  -9  13   4       72.11       86.18     18.37 o 
  -7  13   4       64.89       66.48     14.98 o 
  -5  13   4       22.35       31.25     13.66 o 
  -3  13   4      136.50      104.72     11.16 o 
  -1  13   4      126.83      128.35     12.02 o 
   1  13   4        4.08       12.71     12.00 o 
   3  13   4       84.06       81.86     11.77 o 
   5  13   4       37.37       41.10     12.07 o 
   7  13   4       50.02       48.78     11.44 o 
   9  13   4       11.32       10.31     16.18 o 
  11  13   4      162.96      156.22     18.02 o 
  13  13   4       61.53       42.02     19.11 o 
 -14  14   4       92.97       78.95     22.60 o 
 -12  14   4       18.10        8.44     18.55 o 
 -10  14   4       18.48       10.96     18.58 o 
  -8  14   4      141.88      129.39     17.04 o 
  -6  14   4       61.94       68.13     15.60 o 
  -4  14   4      167.85      149.35     15.43 o 
  -2  14   4        8.59        3.27     11.63 o 
   0  14   4      201.04      200.24     17.27 o 
   2  14   4       95.02      114.02     13.79 o 
   4  14   4       87.64       95.48     13.94 o 
   6  14   4       31.00       28.06     12.57 o 
   8  14   4       29.98        3.96     14.24 o 
  10  14   4      220.03      224.71     19.41 o 
  12  14   4       55.28       26.40     18.91 o 
 -13  15   4       84.06       90.33     23.97 o 
 -11  15   4       42.88       27.91     20.67 o 
  -9  15   4       32.53       74.61     20.64 o 
  -7  15   4       62.35       48.67     15.96 o 
  -5  15   4       32.86       35.69     15.10 o 
  -3  15   4       24.77       24.47     16.58 o 
  -1  15   4        8.48        9.56     13.25 o 
   1  15   4       32.05       25.71     13.40 o 
   3  15   4       16.08       12.89     13.33 o 
   5  15   4       61.76       64.12     15.27 o 
   7  15   4       41.91       35.40     16.63 o 
   9  15   4      150.19       99.86     18.76 o 
  11  15   4       74.10       62.47     19.00 o 
 -12  16   4       31.69       34.39     28.28 o 
 -10  16   4       41.90       58.46     20.76 o 
  -8  16   4       71.85       87.70     18.13 o 
  -6  16   4       66.07       80.36     19.13 o 
  -4  16   4      127.29      149.78     19.31 o 
  -2  16   4       42.92       55.16     14.81 o 
   0  16   4      187.70      227.03     16.40 o 
   2  16   4       74.75       85.23     15.28 o 
   4  16   4       89.22      122.08     16.16 o 
   6  16   4       74.85       91.05     18.96 o 
   8  16   4       54.09       82.96     19.35 o 
  10  16   4       98.25      102.69     24.37 o 
 -11  17   4        9.77        7.66     31.89 o 
  -9  17   4        0.57       -1.71     20.56 o 
  -7  17   4       30.16       36.03     19.96 o 
  -5  17   4        7.25       26.91     19.37 o 
  -3  17   4        5.33       20.11     17.57 o 
  -1  17   4        6.91        2.58     15.86 o 
   1  17   4        6.17       11.14     15.39 o 
   3  17   4       21.61       28.09     15.41 o 
   5  17   4        5.16        6.92     16.48 o 
   7  17   4       14.86       17.22     18.78 o 
   9  17   4       33.39       48.59     39.94 o 
  -8  18   4        5.74       -1.81     45.77 o 
  -6  18   4       21.63       32.34     20.36 o 
  -4  18   4       92.53      122.72     19.85 o 
  -2  18   4        0.30        2.40     17.61 o 
   0  18   4       80.99      101.58     17.80 o 
   2  18   4       27.96       40.83     15.96 o 
   4  18   4       20.43       11.35     15.99 o 
   6  18   4       22.52       31.38     18.69 o 
  -5  19   4        1.02        6.04     54.62 o 
  -3  19   4       65.45       49.93     18.85 o 
  -1  19   4       75.17       58.24     19.05 o 
   1  19   4        1.07        5.28     17.25 o 
   3  19   4        2.61       -9.89     18.18 o 
   0  20   4        4.25        8.05     54.42 o 
 -21   1   5       20.60       44.98     37.61 o 
 -19   1   5      185.74      206.56     20.53 o 
 -17   1   5      469.61      501.78     20.25 o 
 -15   1   5     1266.28     1321.83     27.97 o 
 -13   1   5     1738.07     1681.75     20.91 o 
 -11   1   5     1831.28     1899.41     17.39 o 
  -9   1   5     4517.85     4355.15     19.85 o 
  -7   1   5     4293.97     4124.55     34.98 o 
  -5   1   5    11442.05    12093.20     65.95 o 
  -3   1   5    28053.97    32958.63    189.79 o 
  -1   1   5     9935.95     9682.57    105.88 o 
   1   1   5     9679.40     8770.75    329.66 o 
   3   1   5     9292.88     9790.02    200.11 o 
   5   1   5    10615.67    11597.69    182.42 o 
   7   1   5     4443.16     4773.56     70.40 o 
   9   1   5       10.18       10.81      9.48 o 
  11   1   5      635.39      582.13     14.56 o 
  13   1   5      174.62      219.02     16.30 o 
  15   1   5       85.07       95.52     17.01 o 
  17   1   5        7.27        8.80     19.08 o 
  19   1   5        0.65        1.28     28.53 o 
 -20   2   5        9.34       13.03     18.43 o 
 -18   2   5       35.60       54.13     16.18 o 
 -16   2   5       98.35      110.47     16.16 o 
 -14   2   5      319.83      233.24     13.85 o 
 -12   2   5      450.42      446.71     12.38 o 
 -10   2   5      151.67      103.19      8.17 o 
  -8   2   5     5512.07     6212.58     58.85 o 
  -6   2   5     2887.91     2656.58     13.42 o 
  -4   2   5      657.15      613.27      8.77 o 
  -2   2   5     3279.02     2903.81     29.40 o 
   0   2   5      280.34      117.94      4.12 o 
   2   2   5     2892.54     2959.21     36.53 o 
   4   2   5       10.20        1.04      5.00 o 
   6   2   5      517.57      512.70     11.82 o 
   8   2   5     1225.13     1063.05     29.27 o 
  10   2   5       69.49       59.73     10.41 o 
  12   2   5      142.36      132.28     13.14 o 
  14   2   5       48.49       60.89     16.19 o 
  16   2   5       26.83       29.09     19.86 o 
  18   2   5        2.18        2.55     21.43 o 
 -21   3   5       52.68       44.96     41.54 o 
 -19   3   5        6.57       23.57     17.17 o 
 -17   3   5       41.92       60.10     15.85 o 
 -15   3   5      165.73      143.52     15.16 o 
 -13   3   5      345.79      403.80     12.70 o 
 -11   3   5      847.14      698.39     13.72 o 
  -9   3   5       14.54       15.05      7.39 o 
  -7   3   5     8752.67     9814.21     67.12 o 
  -5   3   5     5962.06     6217.89     26.46 o 
  -3   3   5    15347.88    15710.24    150.15 o 
  -1   3   5    13229.21    13157.05    188.34 o 
   1   3   5     9667.14    10173.39     79.18 o 
   3   3   5    19695.04    20112.57    226.48 o 
   5   3   5     3514.45     3609.36     28.67 o 
   7   3   5     4752.14     4748.65     78.75 o 
   9   3   5     1844.96     1839.22     30.21 o 
  11   3   5      876.17      999.36     16.30 o 
  13   3   5      715.27      698.78     19.06 o 
  15   3   5      340.89      405.70     23.72 o 
  17   3   5      266.21      307.41     24.68 o 
  19   3   5       96.26      111.46     59.05 o 
 -20   4   5       52.45       81.57     20.20 o 
 -18   4   5        0.65       10.47     16.78 o 
 -16   4   5        2.20       18.05     15.15 o 
 -14   4   5       39.41       51.10     13.48 o 
 -12   4   5        6.65       14.41     11.02 o 
 -10   4   5      141.64      153.33      9.13 o 
  -8   4   5      268.65      286.39      8.56 o 
  -6   4   5     1097.05     1305.03     15.55 o 
  -4   4   5       81.44       78.66      5.83 o 
  -2   4   5       91.03       73.97      4.54 o 
   0   4   5        8.82        6.43      5.36 o 
   2   4   5      352.53      481.89      7.50 o 
   4   4   5      362.45      504.30      8.16 o 
   6   4   5      109.05      154.00      6.85 o 
   8   4   5      209.09      237.56      9.34 o 
  10   4   5      198.93      138.67     10.13 o 
  12   4   5       90.46       67.82     10.72 o 
  14   4   5       21.26       16.41     12.53 o 
  16   4   5       63.46       49.66     18.17 o 
  18   4   5       21.38      -16.02     25.11 o 
 -19   5   5       25.50       28.68     18.29 o 
 -17   5   5       32.99       44.28     16.33 o 
 -15   5   5        2.45       14.22     14.89 o 
 -13   5   5       81.83       72.63     12.93 o 
 -11   5   5      562.92      650.50     14.57 o 
  -9   5   5      124.93      111.17      7.76 o 
  -7   5   5     1399.51     1309.58     20.29 o 
  -5   5   5     1331.65     1215.12     10.52 o 
  -3   5   5     9228.12     9128.76     53.14 o 
  -1   5   5     7679.19     8134.73    100.94 o 
   1   5   5     7698.01     6905.86     32.46 o 
   3   5   5     8930.98     9427.07    141.68 o 
   5   5   5     6095.23     5832.60     69.89 o 
   7   5   5     3827.83     3698.13     36.54 o 
   9   5   5     1584.31     1894.64     33.15 o 
  11   5   5     1720.00     1607.63     51.50 o 
  13   5   5      900.18      977.09     40.26 o 
  15   5   5      479.53      490.03     46.81 o 
  17   5   5      203.86      171.73     25.36 o 
 -20   6   5       12.65        7.09     23.96 o 
 -18   6   5        6.24        2.84     15.43 o 
 -16   6   5       31.73       14.97     15.90 o 
 -14   6   5       76.05       99.05     14.37 o 
 -12   6   5       50.48       31.52     11.25 o 
 -10   6   5       88.28       76.84      9.40 o 
  -8   6   5      283.42      299.26      9.93 o 
  -6   6   5      688.95      576.92     10.25 o 
  -4   6   5     4667.25     4652.04     35.89 o 
  -2   6   5       46.88      100.33      8.24 o 
   0   6   5     3362.30     3519.96     39.99 o 
   2   6   5     3084.71     2767.08     26.13 o 
   4   6   5     2032.20     1935.46     27.14 o 
   6   6   5     2055.79     2196.12     20.97 o 
   8   6   5      102.88      133.04      8.95 o 
  10   6   5     2605.63     2615.75     43.91 o 
  12   6   5      449.78      430.12     16.02 o 
  14   6   5      163.36      146.36     20.27 o 
  16   6   5       68.29       40.63     21.39 o 
  18   6   5       42.87       30.98     46.57 o 
 -19   7   5       71.63       73.33     17.97 o 
 -17   7   5       71.78       75.13     16.21 o 
 -15   7   5      476.70      455.37     17.15 o 
 -13   7   5      351.00      431.89     16.10 o 
 -11   7   5      962.42     1013.23     16.78 o 
  -9   7   5      830.31      831.29     15.62 o 
  -7   7   5      881.12      914.49     20.13 o 
  -5   7   5     3185.80     2781.45     25.29 o 
  -3   7   5        9.86       31.90      4.50 o 
  -1   7   5     4822.84     4756.60     56.42 o 
   1   7   5     4815.62     5288.97     45.81 o 
   3   7   5     3513.52     3370.66     24.01 o 
   5   7   5     1313.46     1207.84     19.00 o 
   7   7   5      423.25      584.43     17.98 o 
   9   7   5     2583.17     2086.08     61.23 o 
  11   7   5      244.93      290.02     14.08 o 
  13   7   5      185.76      184.36     17.99 o 
  15   7   5       76.97       44.43     18.48 o 
  17   7   5       34.29       11.06     22.20 o 
 -18   8   5       18.61       18.98     16.77 o 
 -16   8   5        0.31        7.50     14.75 o 
 -14   8   5       64.57       63.68     13.32 o 
 -12   8   5       19.77        8.77     11.34 o 
 -10   8   5      729.51      653.16     15.45 o 
  -8   8   5       48.39       35.40     10.37 o 
  -6   8   5        5.50       13.42      8.01 o 
  -4   8   5      265.61      280.23      7.43 o 
  -2   8   5      426.95      420.91     13.69 o 
   0   8   5       41.37       26.22      8.20 o 
   2   8   5     3645.24     3741.52     71.92 o 
   4   8   5      638.98      736.04     10.82 o 
   6   8   5      188.97      160.11      9.21 o 
   8   8   5     1068.78     1057.93     35.24 o 
  10   8   5       37.02       58.75     11.98 o 
  12   8   5      228.72      268.88     15.16 o 
  14   8   5        7.40       28.33     16.38 o 
  16   8   5       21.80       42.79     22.45 o 
 -19   9   5       84.24       97.32     33.68 o 
 -17   9   5      123.74      130.71     17.98 o 
 -15   9   5      112.73      147.71     15.01 o 
 -13   9   5      396.29      387.18     15.09 o 
 -11   9   5      430.99      417.80     14.96 o 
  -9   9   5     1261.85     1283.32     30.65 o 
  -7   9   5     1800.79     1695.06     18.36 o 
  -5   9   5      960.16      941.09     12.61 o 
  -3   9   5     1855.27     1794.97     19.79 o 
  -1   9   5     2328.49     2286.09     39.71 o 
   1   9   5     4352.94     4566.59     58.17 o 
   3   9   5      834.28      823.11     24.90 o 
   5   9   5       57.02      103.41      8.99 o 
   7   9   5      135.44      130.71      9.78 o 
   9   9   5      115.31      120.51     12.27 o 
  11   9   5       83.12       81.07     12.69 o 
  13   9   5        1.98       -2.72     15.39 o 
  15   9   5       37.12       77.80     22.20 o 
  17   9   5       31.37        2.72     50.20 o 
 -18  10   5       41.01       49.31     23.45 o 
 -16  10   5       45.75       46.50     14.67 o 
 -14  10   5      100.28       97.78     14.03 o 
 -12  10   5      252.85      255.69     14.56 o 
 -10  10   5      801.11      749.31     18.32 o 
  -8  10   5       20.18       21.22     11.07 o 
  -6  10   5      610.19      631.75     16.88 o 
  -4  10   5     1074.40     1074.76     23.72 o 
  -2  10   5      590.86      557.37     13.27 o 
   0  10   5      122.42      130.69     10.11 o 
   2  10   5       41.42       32.85      8.31 o 
   4  10   5      430.05      508.78     14.99 o 
   6  10   5       25.71       24.12      9.14 o 
   8  10   5        0.56       13.30     10.99 o 
  10  10   5        7.70        9.02     11.56 o 
  12  10   5        3.33       -1.33     16.31 o 
  14  10   5      108.13      117.61     23.03 o 
  16  10   5       30.49        8.82     29.64 o 
 -17  11   5       63.57       51.03     19.31 o 
 -15  11   5       43.05       40.47     14.93 o 
 -13  11   5      131.13      110.08     14.20 o 
 -11  11   5       78.45       95.47     14.88 o 
  -9  11   5     1567.95     1623.70     28.44 o 
  -7  11   5        7.49        4.45     11.98 o 
  -5  11   5      263.27      244.49     15.08 o 
  -3  11   5      828.89      762.07     15.20 o 
  -1  11   5      870.18      803.27     14.52 o 
   1  11   5     1344.32     1316.22     21.51 o 
   3  11   5       69.71       94.12     10.27 o 
   5  11   5      822.61      780.66     18.14 o 
   7  11   5      525.65      543.42     13.20 o 
   9  11   5      113.64      159.99     14.08 o 
  11  11   5      251.48      264.76     21.36 o 
  13  11   5      154.39      163.67     23.64 o 
  15  11   5       75.78       56.19     29.88 o 
 -16  12   5       49.30       62.27     20.82 o 
 -14  12   5       32.38       37.69     19.20 o 
 -12  12   5      169.42      157.84     18.61 o 
 -10  12   5       17.46       35.69     14.49 o 
  -8  12   5      345.61      367.02     17.69 o 
  -6  12   5      191.22      226.49     15.83 o 
  -4  12   5       44.44       69.21     11.26 o 
  -2  12   5      583.53      576.06     15.14 o 
   0  12   5        4.98        9.78     10.03 o 
   2  12   5       60.47       54.18      9.91 o 
   4  12   5       82.81       66.22     11.41 o 
   6  12   5      134.71      146.71     12.14 o 
   8  12   5        0.50       -7.61     10.57 o 
  10  12   5      169.87      143.46     17.79 o 
  12  12   5       40.06       14.34     20.82 o 
  14  12   5       66.33       35.87     21.62 o 
 -15  13   5       38.40       13.53     20.14 o 
 -13  13   5        2.55        6.65     18.52 o 
 -11  13   5       62.74       61.52     18.17 o 
  -9  13   5       69.22      102.06     18.79 o 
  -7  13   5       36.45       39.02     12.82 o 
  -5  13   5      173.84      163.61     15.56 o 
  -3  13   5      113.12       85.80     11.69 o 
  -1  13   5      742.98      774.24     18.36 o 
   1  13   5      311.92      303.88     15.05 o 
   3  13   5      339.87      351.62     15.33 o 
   5  13   5      664.18      587.17     22.84 o 
   7  13   5      228.59      210.00     13.77 o 
   9  13   5      510.45      491.73     24.26 o 
  11  13   5      109.44       95.47     19.41 o 
  13  13   5      143.93      146.19     25.30 o 
 -14  14   5       32.43       32.57     22.76 o 
 -12  14   5        0.89        0.50     19.35 o 
 -10  14   5        0.76       15.93     19.45 o 
  -8  14   5        1.66        8.85     15.85 o 
  -6  14   5        0.92       -3.45     14.56 o 
  -4  14   5        0.02       14.82     14.15 o 
  -2  14   5      100.03       91.06     13.56 o 
   0  14   5       48.73       65.30     13.53 o 
   2  14   5       73.01      106.07     14.04 o 
   4  14   5      274.03      261.55     15.82 o 
   6  14   5      208.85      235.83     15.21 o 
   8  14   5      199.24      180.24     18.33 o 
  10  14   5       79.15       71.54     18.82 o 
  12  14   5       71.11       38.51     22.27 o 
 -13  15   5       17.76       30.09     23.61 o 
 -11  15   5       15.66       37.84     20.52 o 
  -9  15   5       92.67       94.32     20.54 o 
  -7  15   5        0.19       -1.58     16.01 o 
  -5  15   5      111.71      116.72     16.25 o 
  -3  15   5       87.67       97.28     16.59 o 
  -1  15   5      170.70      168.26     14.94 o 
   1  15   5       63.89       64.59     14.22 o 
   3  15   5       70.83       61.49     14.32 o 
   5  15   5      364.49      329.06     19.67 o 
   7  15   5       78.97       63.95     15.92 o 
   9  15   5      126.95      103.54     21.50 o 
  11  15   5       39.13       23.59     21.82 o 
 -12  16   5        0.03      -10.51     33.49 o 
 -10  16   5        5.80       23.62     21.17 o 
  -8  16   5       76.38       55.23     18.27 o 
  -6  16   5       28.95       43.51     18.86 o 
  -4  16   5        2.39        6.00     16.20 o 
  -2  16   5       44.15       44.56     16.24 o 
   0  16   5       10.70       23.00     14.95 o 
   2  16   5       29.46       24.53     14.92 o 
   4  16   5      247.27      265.68     17.60 o 
   6  16   5       27.97       33.32     15.29 o 
   8  16   5       75.73       68.25     19.39 o 
  10  16   5       29.66       32.73     25.76 o 
 -11  17   5        4.40       14.18     43.25 o 
  -9  17   5        1.79        5.15     20.58 o 
  -7  17   5       70.12       82.27     21.47 o 
  -5  17   5       13.93       38.71     19.41 o 
  -3  17   5       34.50       49.01     17.87 o 
  -1  17   5       21.68       40.93     18.43 o 
   1  17   5       15.52       13.45     15.78 o 
   3  17   5       66.63       49.94     15.85 o 
   5  17   5        1.30        2.08     15.06 o 
   7  17   5       22.64       11.63     19.03 o 
   9  17   5       14.77       28.24     30.16 o 
  -6  18   5       16.97       25.23     20.62 o 
  -4  18   5        5.79       22.27     18.46 o 
  -2  18   5        0.97       22.97     18.00 o 
   0  18   5        4.68       37.33     18.94 o 
   2  18   5        1.59       10.38     15.96 o 
   4  18   5        0.38        4.73     15.88 o 
   6  18   5        4.76       -3.53     21.91 o 
  -3  19   5        9.20       21.97     31.23 o 
  -1  19   5        1.37        6.59     19.70 o 
   1  19   5       13.25       -0.52     19.72 o 
   3  19   5        4.15        4.18     18.36 o 
 -20   0   6        3.22        5.65     28.01 o 
 -18   0   6       28.40       39.61     25.57 o 
 -16   0   6       79.58       94.50     19.81 o 
 -14   0   6      495.50      527.78     22.23 o 
 -12   0   6      166.54      165.27     17.09 o 
 -10   0   6      427.80      579.05     19.05 o 
  -8   0   6      461.47      369.91      9.62 o 
  -6   0   6      107.73      180.71      7.38 o 
  -4   0   6     2472.51     3104.60     38.04 o 
  -2   0   6     3278.57     3253.63     30.81 o 
   0   0   6        4.69        5.62      6.20 o 
   2   0   6     1864.37     2131.26     27.54 o 
   4   0   6     3327.37     3428.56    177.37 o 
   6   0   6     1317.75     1375.44     38.00 o 
   8   0   6     1842.68     1618.09     35.01 o 
  10   0   6       87.61      120.16     18.68 o 
  12   0   6      142.86      147.05     26.77 o 
  14   0   6       77.10      113.62     22.42 o 
  16   0   6        6.38        6.41     23.76 o 
  18   0   6        4.11       -2.76     33.69 o 
 -19   1   6       37.22       35.89     18.83 o 
 -17   1   6       78.73      106.56     16.41 o 
 -15   1   6      225.93      237.44     14.48 o 
 -13   1   6      115.52      128.24     12.50 o 
 -11   1   6       11.10        8.05      8.95 o 
  -9   1   6      172.12       97.09      5.12 o 
  -7   1   6       25.05       14.26      4.02 o 
  -5   1   6     2916.84     3345.83     23.32 o 
  -3   1   6       28.18       21.81      3.96 o 
  -1   1   6     1841.32     2297.15     17.59 o 
   1   1   6      534.95      453.22     32.04 o 
   3   1   6      518.22      503.23     13.54 o 
   5   1   6      132.93      213.20      8.26 o 
   7   1   6      207.38      249.12      9.37 o 
   9   1   6     1039.86     1083.55     16.46 o 
  11   1   6      464.01      489.14     16.47 o 
  13   1   6      285.27      308.31     21.42 o 
  15   1   6       78.75       82.64     18.77 o 
  17   1   6       57.21       38.38     22.26 o 
 -20   2   6       21.05       37.90     19.34 o 
 -18   2   6       96.59      110.08     17.11 o 
 -16   2   6      512.69      465.79     18.59 o 
 -14   2   6      602.30      616.70     22.26 o 
 -12   2   6      599.67      663.93     15.22 o 
 -10   2   6     1186.41     1057.59     17.38 o 
  -8   2   6     2509.63     2853.65     26.24 o 
  -6   2   6     1941.82     1949.34     14.11 o 
  -4   2   6       29.20       11.40      4.43 o 
  -2   2   6      314.23      217.30      4.52 o 
   0   2   6     2243.20     1928.44     20.06 o 
   2   2   6    10958.90    11610.83    121.44 o 
   4   2   6     6904.21     7357.43    108.47 o 
   6   2   6     3028.05     3219.09     32.17 o 
   8   2   6     2934.49     3076.60     24.50 o 
  10   2   6     1314.61     1321.43     28.96 o 
  12   2   6      831.48      982.34     22.15 o 
  14   2   6      147.80      169.21     17.07 o 
  16   2   6       51.11       75.49     19.82 o 
  18   2   6       46.82       62.98     28.12 o 
 -21   3   6        2.85        6.74     41.54 o 
 -19   3   6       16.60       27.80     17.84 o 
 -17   3   6       41.61       41.93     16.21 o 
 -15   3   6      188.16      257.39     16.53 o 
 -13   3   6      174.93      210.43     14.38 o 
 -11   3   6      138.13      166.45      9.38 o 
  -9   3   6     1521.43     1863.23     16.44 o 
  -7   3   6       93.23      114.09      6.79 o 
  -5   3   6       92.62      138.10      5.24 o 
  -3   3   6      410.84      375.64      6.04 o 
  -1   3   6       68.78       57.25      4.41 o 
   1   3   6      554.26      484.91      7.39 o 
   3   3   6     4978.37     5640.57     82.09 o 
   5   3   6     1162.33     1210.91     12.64 o 
   7   3   6     1283.76     1337.61     25.25 o 
   9   3   6     1125.22     1068.02     16.04 o 
  11   3   6      487.17      464.52     16.26 o 
  13   3   6      109.18       89.94     14.94 o 
  15   3   6       56.22       32.99     17.55 o 
  17   3   6      100.43       88.96     24.20 o 
 -20   4   6       16.13       13.46     17.92 o 
 -18   4   6      111.53      102.62     17.99 o 
 -16   4   6      434.54      414.05     18.65 o 
 -14   4   6      759.07      780.65     19.78 o 
 -12   4   6     1779.50     1802.18     30.15 o 
 -10   4   6     1595.18     1411.43     14.95 o 
  -8   4   6     9382.43     9879.59     80.81 o 
  -6   4   6     8898.23     7630.95    183.56 o 
  -4   4   6     7036.09     6588.05     57.34 o 
  -2   4   6    14374.39    13258.94    187.24 o 
   0   4   6    17317.88    16677.07    196.07 o 
   2   4   6    27234.53    28636.15    367.45 o 
   4   4   6     7266.50     6288.51     42.83 o 
   6   4   6     7558.30     7619.34     81.67 o 
   8   4   6     4291.14     4225.95     35.01 o 
  10   4   6     2300.33     2248.74     25.88 o 
  12   4   6      716.91      704.67     17.59 o 
  14   4   6      174.13      147.92     15.78 o 
  16   4   6      237.72      329.88     37.22 o 
  18   4   6       53.71       78.76     51.40 o 
 -19   5   6        0.08        3.64     17.79 o 
 -17   5   6        0.29       -1.77     15.81 o 
 -15   5   6      101.74      119.93     16.64 o 
 -13   5   6        2.51       18.68     12.85 o 
 -11   5   6       81.34       91.24     10.86 o 
  -9   5   6      163.95      137.57      8.84 o 
  -7   5   6        2.29        4.23      6.72 o 
  -5   5   6       49.99       44.75      7.00 o 
  -3   5   6      348.23      316.52      6.59 o 
  -1   5   6        1.46       12.69      4.44 o 
   1   5   6      347.85      301.37      9.32 o 
   3   5   6       54.00       35.04      4.06 o 
   5   5   6      419.31      449.32      9.64 o 
   7   5   6      242.44      255.95     17.49 o 
   9   5   6      254.86      264.85     12.68 o 
  11   5   6       21.70       22.86     11.46 o 
  13   5   6        0.17        2.12     13.84 o 
  15   5   6       40.03       34.66     21.98 o 
  17   5   6       12.06       -8.34     27.90 o 
 -20   6   6       26.68       14.58     26.24 o 
 -18   6   6       54.68       52.72     16.65 o 
 -16   6   6      153.58      162.81     17.38 o 
 -14   6   6      754.45      764.18     30.66 o 
 -12   6   6      839.32      864.61     21.85 o 
 -10   6   6     1399.14     1516.99     21.95 o 
  -8   6   6     2365.98     2318.17     25.93 o 
  -6   6   6     3183.40     3149.37     46.42 o 
  -4   6   6     3665.64     4167.49     28.06 o 
  -2   6   6     4303.41     4019.32    142.21 o 
   0   6   6     8526.14     9064.12     89.93 o 
   2   6   6     6440.17     5958.72    113.03 o 
   4   6   6     2844.78     2877.11     46.43 o 
   6   6   6     3486.15     3386.65     28.00 o 
   8   6   6     2767.65     2701.15     52.53 o 
  10   6   6     1049.94     1008.60     34.03 o 
  12   6   6      281.33      235.04     16.62 o 
  14   6   6      145.79       93.43     20.84 o 
  16   6   6       81.23       36.56     27.80 o 
 -19   7   6        0.84        8.47     17.30 o 
 -17   7   6        6.30        4.62     15.63 o 
 -15   7   6       34.14       32.58     14.37 o 
 -13   7   6       25.77       27.01     11.65 o 
 -11   7   6        0.09       -2.03     10.56 o 
  -9   7   6       45.57       80.48     10.64 o 
  -7   7   6       24.46       25.88      8.34 o 
  -5   7   6      187.72      171.41      7.55 o 
  -3   7   6        6.01        7.46      5.14 o 
  -1   7   6       45.42       38.89      6.15 o 
   1   7   6       40.06       50.52      8.81 o 
   3   7   6      111.25       96.20      8.93 o 
   5   7   6       24.68       20.72      7.74 o 
   7   7   6      141.39      182.84     11.42 o 
   9   7   6       80.31       84.10     12.29 o 
  11   7   6        2.82        5.90     13.38 o 
  13   7   6       15.75       27.86     15.42 o 
  15   7   6        0.14       -6.16     19.38 o 
  17   7   6        6.11       -4.92     32.17 o 
 -18   8   6       10.28       19.36     16.74 o 
 -16   8   6        1.15        5.54     15.10 o 
 -14   8   6      196.65      158.57     14.62 o 
 -12   8   6      372.21      310.91     13.66 o 
 -10   8   6       63.49       56.62     11.38 o 
  -8   8   6      486.08      561.08     14.31 o 
  -6   8   6       50.83       50.63      8.72 o 
  -4   8   6      883.84      983.46     11.58 o 
  -2   8   6      748.53      850.66     15.59 o 
   0   8   6      309.94      338.59     11.30 o 
   2   8   6     1427.58     1345.40     27.29 o 
   4   8   6       26.53        5.46      7.86 o 
   6   8   6      562.44      501.43     11.61 o 
   8   8   6      543.32      469.82     16.33 o 
  10   8   6       63.76       41.80     11.62 o 
  12   8   6       42.35       25.11     16.08 o 
  14   8   6        7.09       17.31     18.48 o 
  16   8   6      155.76      152.75     21.28 o 
 -19   9   6        4.65      -10.90     26.84 o 
 -17   9   6       50.99       59.54     17.29 o 
 -15   9   6       25.97       22.41     14.00 o 
 -13   9   6      150.72      119.38     12.67 o 
 -11   9   6      543.38      518.47     16.06 o 
  -9   9   6     1236.28     1276.42     29.83 o 
  -7   9   6      484.26      433.84     14.40 o 
  -5   9   6      164.30      156.96     10.21 o 
  -3   9   6      177.46      152.13      9.94 o 
  -1   9   6        2.07       10.76      8.97 o 
   1   9   6      689.43      812.90     20.60 o 
   3   9   6     2716.38     2777.53     52.10 o 
   5   9   6      794.07      811.16     17.73 o 
   7   9   6      226.06      202.88     11.02 o 
   9   9   6      205.00      229.58     17.25 o 
  11   9   6      171.84      151.65     17.25 o 
  13   9   6       19.43        9.84     18.72 o 
  15   9   6      327.04      335.06     45.50 o 
 -18  10   6       10.06       14.68     22.19 o 
 -16  10   6       82.88       77.99     15.09 o 
 -14  10   6      125.95      102.70     13.72 o 
 -12  10   6      117.12      124.44     13.12 o 
 -10  10   6     1342.19     1335.04     32.99 o 
  -8  10   6      893.91      831.29     19.11 o 
  -6  10   6      261.76      340.59     15.86 o 
  -4  10   6      102.95      111.81     10.69 o 
  -2  10   6      273.44      367.27     11.95 o 
   0  10   6      510.53      464.37     12.31 o 
   2  10   6      751.83      538.47     14.90 o 
   4  10   6     2968.57     2834.25     41.87 o 
   6  10   6      356.61      368.45     11.96 o 
   8  10   6      427.47      396.12     22.04 o 
  10  10   6      305.52      265.16     16.32 o 
  12  10   6       48.21       48.53     21.21 o 
  14  10   6      365.20      403.32     47.17 o 
 -17  11   6       22.49       28.82     25.50 o 
 -15  11   6       95.59       90.26     17.54 o 
 -13  11   6      201.38      178.33     16.15 o 
 -11  11   6       79.67       82.46     15.51 o 
  -9  11   6      648.52      608.95     19.01 o 
  -7  11   6        6.73        2.32     13.97 o 
  -5  11   6      289.50      214.71     14.89 o 
  -3  11   6       61.68       67.54     11.03 o 
  -1  11   6      138.55      135.52     10.63 o 
   1  11   6        7.77       -7.36      9.53 o 
   3  11   6     1131.88     1083.70     18.17 o 
   5  11   6       57.16       54.18     10.92 o 
   7  11   6      507.07      448.13     18.57 o 
   9  11   6      269.50      234.29     18.23 o 
  11  11   6      146.32      106.02     20.92 o 
  13  11   6      221.75      265.50     34.79 o 
 -16  12   6       32.28       18.31     20.33 o 
 -14  12   6       32.17       37.80     15.29 o 
 -12  12   6      150.78      181.24     16.71 o 
 -10  12   6      255.67      325.91     17.56 o 
  -8  12   6      237.22      248.24     16.73 o 
  -6  12   6      158.93      175.80     15.87 o 
  -4  12   6     1087.96     1256.53     29.82 o 
  -2  12   6      934.03      996.26     16.77 o 
   0  12   6      595.91      655.89     14.64 o 
   2  12   6      350.23      359.93     13.64 o 
   4  12   6      724.57      747.81     19.72 o 
   6  12   6      608.64      693.40     20.26 o 
   8  12   6      155.69      152.95     15.69 o 
  10  12   6      162.76      182.67     20.48 o 
  12  12   6      160.71      165.89     38.39 o 
  14  12   6       60.76       26.46     50.80 o 
 -15  13   6       46.14       26.14     19.99 o 
 -13  13   6        0.95        7.02     18.53 o 
 -11  13   6        9.07       19.20     18.10 o 
  -9  13   6       34.19       43.74     15.46 o 
  -7  13   6        1.46        6.39     13.01 o 
  -5  13   6        3.51       20.54     14.40 o 
  -3  13   6        1.55       15.95     10.66 o 
  -1  13   6       36.22       39.34     11.05 o 
   1  13   6       21.23       19.08     11.47 o 
   3  13   6      147.50      141.76     14.15 o 
   5  13   6       51.81       60.40     12.84 o 
   7  13   6        5.04       -0.83     12.63 o 
   9  13   6      164.05      130.50     17.57 o 
  11  13   6      101.95       59.14     21.21 o 
  13  13   6       76.67       21.73     50.09 o 
 -14  14   6       74.26       89.29     21.36 o 
 -12  14   6        8.43        9.04     19.59 o 
 -10  14   6       83.10      116.17     20.84 o 
  -8  14   6      107.01      114.97     17.60 o 
  -6  14   6       99.76      137.73     16.20 o 
  -4  14   6      123.81      123.34     15.46 o 
  -2  14   6      123.06      147.53     13.52 o 
   0  14   6      252.83      262.13     15.81 o 
   2  14   6      181.47      175.17     14.82 o 
   4  14   6      232.83      231.73     15.88 o 
   6  14   6      138.10      118.45     14.30 o 
   8  14   6      216.11      220.75     20.27 o 
  10  14   6       92.26       74.74     21.93 o 
  12  14   6       73.41       35.52     36.22 o 
 -13  15   6        3.19        7.22     24.98 o 
 -11  15   6        0.43       16.83     21.09 o 
  -9  15   6        4.68       16.82     19.74 o 
  -7  15   6        0.06        1.37     16.58 o 
  -5  15   6        4.50       20.53     15.73 o 
  -3  15   6        0.08        8.69     15.64 o 
  -1  15   6        2.24       11.21     13.57 o 
   1  15   6        0.04       -1.45     13.64 o 
   3  15   6       32.93       22.83     14.16 o 
   5  15   6       24.23       25.02     15.09 o 
   7  15   6       23.09        2.62     15.76 o 
   9  15   6       24.70       16.32     20.74 o 
  11  15   6       22.96        5.23     33.25 o 
 -12  16   6        0.63      -36.11     47.08 o 
 -10  16   6       15.75       17.73     21.10 o 
  -8  16   6        4.72        9.99     17.71 o 
  -6  16   6        4.41       12.70     18.44 o 
  -4  16   6        4.70        4.05     17.26 o 
  -2  16   6        3.69       14.22     16.36 o 
   0  16   6       26.64        7.05     14.65 o 
   2  16   6        5.26       -2.02     14.96 o 
   4  16   6       53.68       45.15     15.93 o 
   6  16   6       24.08       13.71     15.23 o 
   8  16   6       31.21       22.74     22.96 o 
 -11  17   6        0.96       -1.01     45.87 o 
  -9  17   6       21.77       19.28     20.99 o 
  -7  17   6        0.77       18.96     20.41 o 
  -5  17   6        4.04       15.12     18.09 o 
  -3  17   6        0.12       10.42     18.14 o 
  -1  17   6        0.00       10.21     17.27 o 
   1  17   6        5.66        4.65     15.77 o 
   3  17   6       48.06       36.05     15.96 o 
   5  17   6        9.02       11.60     15.76 o 
   7  17   6        9.15       16.14     25.43 o 
  -6  18   6        3.96       24.58     19.92 o 
  -4  18   6        0.02       -0.02     18.30 o 
  -2  18   6        0.09        6.93     17.96 o 
   0  18   6        3.29        8.39     19.34 o 
   2  18   6       18.30       14.06     16.07 o 
   4  18   6        4.34        6.28     16.29 o 
   6  18   6        2.87       -5.60     29.54 o 
  -1  19   6        0.84       24.33     30.92 o 
   1  19   6        0.10      -21.76     23.16 o 
 -19   1   7        3.40       13.96     18.90 o 
 -17   1   7      165.48      141.29     17.41 o 
 -15   1   7       85.53       77.89     13.25 o 
 -13   1   7      137.06      147.45     12.68 o 
 -11   1   7     1489.35     1515.63     33.35 o 
  -9   1   7     1475.50     1480.18     18.17 o 
  -7   1   7     1353.09     1285.65     16.37 o 
  -5   1   7      818.83     1090.20     13.16 o 
  -3   1   7     6011.53     6694.79     68.72 o 
  -1   1   7     5220.90     5175.19     47.83 o 
   1   1   7     2583.23     2415.89    155.02 o 
   3   1   7     4324.43     4347.83     41.37 o 
   5   1   7     2506.74     2161.50     76.69 o 
   7   1   7     5136.53     5195.10     36.30 o 
   9   1   7     2277.68     2375.85     23.25 o 
  11   1   7     1395.39     1463.47     28.66 o 
  13   1   7      734.79      716.91     27.05 o 
  15   1   7      100.56      100.53     19.03 o 
  17   1   7      110.03       91.38     24.74 o 
 -20   2   7        3.66        5.12     19.54 o 
 -18   2   7       49.02       38.93     16.24 o 
 -16   2   7      145.77      165.20     16.51 o 
 -14   2   7      132.23      133.02     13.25 o 
 -12   2   7      251.91      205.00     12.64 o 
 -10   2   7        3.96       14.07      8.07 o 
  -8   2   7      714.48      716.99     11.27 o 
  -6   2   7       71.22       82.23      5.85 o 
  -4   2   7     8556.95     8142.21     52.41 o 
  -2   2   7      718.51      684.68      9.23 o 
   0   2   7      537.27      298.32      5.28 o 
   2   2   7     8830.66     8648.67    354.44 o 
   4   2   7     1109.16     1029.98     25.95 o 
   6   2   7     1803.57     1744.67     24.55 o 
   8   2   7      177.12      151.10     10.87 o 
  10   2   7      271.52      271.42     14.33 o 
  12   2   7      323.57      352.93     18.70 o 
  14   2   7        6.69       21.92     16.91 o 
  16   2   7       59.54       64.45     23.99 o 
 -19   3   7       46.89       48.16     17.47 o 
 -17   3   7       36.12       55.24     15.46 o 
 -15   3   7      368.92      386.73     17.69 o 
 -13   3   7      777.47      817.35     22.89 o 
 -11   3   7      873.34      743.61     15.17 o 
  -9   3   7     5059.01     5354.50     40.30 o 
  -7   3   7     2766.07     2560.32     23.56 o 
  -5   3   7     3878.91     4296.54     27.10 o 
  -3   3   7     4299.77     3601.75     36.74 o 
  -1   3   7     2255.38     2702.63     31.54 o 
   1   3   7    10229.35    10530.99    127.98 o 
   3   3   7       23.84       13.16      5.05 o 
   5   3   7     1772.46     1833.79     14.70 o 
   7   3   7      897.59      832.65     21.20 o 
   9   3   7      659.35      646.14     21.14 o 
  11   3   7      409.18      397.35     16.20 o 
  13   3   7        8.76        3.75     13.02 o 
  15   3   7      183.71      187.76     21.41 o 
  17   3   7        8.68       18.66     28.20 o 
 -20   4   7        0.23        4.29     18.32 o 
 -18   4   7        1.45        0.48     16.74 o 
 -16   4   7       19.20       31.39     15.65 o 
 -14   4   7       20.24       36.71     14.08 o 
 -12   4   7       33.48       34.42     10.30 o 
 -10   4   7      158.78      161.48      9.39 o 
  -8   4   7      123.72      104.81      7.80 o 
  -6   4   7        1.93       -1.10      4.96 o 
  -4   4   7      175.99      294.13      6.59 o 
  -2   4   7       37.65       71.02      5.61 o 
   0   4   7       45.60       82.60      5.56 o 
   2   4   7      319.58      361.57      7.01 o 
   4   4   7      851.84      871.60     11.41 o 
   6   4   7      226.54      204.11      8.86 o 
   8   4   7       13.61       11.22     10.19 o 
  10   4   7       87.94       83.63     12.54 o 
  12   4   7       17.08       17.79     14.68 o 
  14   4   7      207.05      224.84     21.58 o 
  16   4   7        7.77       39.81     28.16 o 
 -19   5   7       63.29       55.38     19.26 o 
 -17   5   7      182.37      175.28     18.90 o 
 -15   5   7      227.06      251.19     21.36 o 
 -13   5   7     1129.92     1036.81     24.95 o 
 -11   5   7     1704.06     1665.82     18.67 o 
  -9   5   7     1354.31     1206.94     14.09 o 
  -7   5   7     3140.75     3242.54     47.89 o 
  -5   5   7     4049.39     3860.42     28.39 o 
  -3   5   7     4517.91     5134.44     77.99 o 
  -1   5   7     1211.35      968.28     25.62 o 
   1   5   7     1619.49     1437.09     22.17 o 
   3   5   7     2046.82     2257.94     38.33 o 
   5   5   7     1489.95     1465.30     30.94 o 
   7   5   7      614.95      690.89     13.00 o 
   9   5   7      211.91      180.64     15.12 o 
  11   5   7      187.57      161.92     18.11 o 
  13   5   7       76.71       69.27     18.52 o 
  15   5   7       16.56       16.18     22.98 o 
  17   5   7        2.17       -9.56     45.97 o 
 -20   6   7       12.41       25.35     57.04 o 
 -18   6   7       31.34       35.46     16.45 o 
 -16   6   7      347.24      338.32     19.98 o 
 -14   6   7       19.13       36.15     15.10 o 
 -12   6   7      318.58      361.29     14.22 o 
 -10   6   7      507.74      419.68     12.62 o 
  -8   6   7      800.28      809.26     13.97 o 
  -6   6   7      735.68      608.70     12.09 o 
  -4   6   7       11.96        8.03      6.55 o 
  -2   6   7     4148.09     3777.91    103.52 o 
   0   6   7      788.34      653.85     14.16 o 
   2   6   7      715.60      701.02     12.87 o 
   4   6   7       39.78       40.95      7.14 o 
   6   6   7       62.36       49.92      9.45 o 
   8   6   7       72.45       61.35     12.33 o 
  10   6   7       89.46       60.24     16.83 o 
  12   6   7       10.34        4.81     16.00 o 
  14   6   7       48.67       31.02     17.60 o 
  16   6   7       15.58       -9.80     23.89 o 
 -19   7   7       12.96       10.77     16.29 o 
 -17   7   7        7.25        4.15     15.97 o 
 -15   7   7      619.80      565.81     19.75 o 
 -13   7   7      127.53      145.62     12.59 o 
 -11   7   7      324.49      292.54     12.86 o 
  -9   7   7      389.72      445.00     12.70 o 
  -7   7   7     1098.75     1015.52     15.04 o 
  -5   7   7     2562.53     2702.80     28.78 o 
  -3   7   7        3.29       13.04      8.57 o 
  -1   7   7     1346.03     1124.87     16.68 o 
   1   7   7     1529.12     1540.60     24.14 o 
   3   7   7     1786.70     1732.87     41.02 o 
   5   7   7     2135.84     2429.00     21.62 o 
   7   7   7     1422.57     1501.59     22.88 o 
   9   7   7     1634.96     1653.61     70.01 o 
  11   7   7      340.70      470.81     21.82 o 
  13   7   7      204.11      197.40     23.92 o 
  15   7   7      183.06      188.34     24.00 o 
 -18   8   7       26.87       23.08     17.36 o 
 -16   8   7        6.78       14.21     15.58 o 
 -14   8   7      230.28      222.74     13.91 o 
 -12   8   7       85.19       89.89     12.01 o 
 -10   8   7      318.18      311.65     12.92 o 
  -8   8   7      356.30      382.00     13.10 o 
  -6   8   7      150.27      141.45      9.88 o 
  -4   8   7      278.42      302.54     10.62 o 
  -2   8   7      139.30      182.48     10.13 o 
   0   8   7        2.53        4.93      7.86 o 
   2   8   7        1.87        6.95      9.82 o 
   4   8   7      228.35      220.27     11.66 o 
   6   8   7      177.52      146.15     13.29 o 
   8   8   7      268.21      214.12     15.12 o 
  10   8   7       19.05       23.06     14.80 o 
  12   8   7       31.57       15.39     17.69 o 
  14   8   7      115.05       84.39     21.72 o 
  16   8   7       25.45       12.86     28.09 o 
 -19   9   7        1.62       45.57     42.55 o 
 -17   9   7        7.64        2.77     16.57 o 
 -15   9   7       13.35       31.05     14.09 o 
 -13   9   7       60.74       58.43     12.68 o 
 -11   9   7        0.35        8.84     11.25 o 
  -9   9   7      179.99      201.13     13.46 o 
  -7   9   7     1045.39     1163.49     25.70 o 
  -5   9   7      788.57      867.77     16.89 o 
  -3   9   7      813.49      787.40     13.96 o 
  -1   9   7      648.03      670.02     15.16 o 
   1   9   7     1446.62     1458.61     32.05 o 
   3   9   7      992.43      997.76     25.32 o 
   5   9   7     1119.45     1110.87     24.95 o 
   7   9   7     1070.11     1111.43     36.58 o 
   9   9   7      573.28      592.10     34.03 o 
  11   9   7      358.94      340.11     27.00 o 
  13   9   7      296.76      398.94     32.37 o 
  15   9   7      200.00      179.32     35.90 o 
 -18  10   7        1.33       11.26     21.99 o 
 -16  10   7        3.03       10.12     15.51 o 
 -14  10   7        0.33        4.25     12.06 o 
 -12  10   7        8.90        2.15     13.99 o 
 -10  10   7      134.29      159.78     15.78 o 
  -8  10   7       71.72       69.55     14.28 o 
  -6  10   7       26.71       43.00     13.84 o 
  -4  10   7      223.17      205.37     11.52 o 
  -2  10   7      674.48      674.98     13.49 o 
   0  10   7      933.25      831.86     21.19 o 
   2  10   7       37.41       26.03     10.41 o 
   4  10   7      489.77      457.22     15.25 o 
   6  10   7      694.29      672.28     18.58 o 
   8  10   7      460.42      464.61     18.10 o 
  10  10   7      216.00      236.35     18.83 o 
  12  10   7      111.11       97.38     27.57 o 
  14  10   7      336.67      444.72     35.73 o 
 -17  11   7       39.60       42.77     26.98 o 
 -15  11   7       17.80       15.36     16.90 o 
 -13  11   7       43.14       36.14     14.62 o 
 -11  11   7      188.23      216.73     16.88 o 
  -9  11   7       76.34       80.55     14.97 o 
  -7  11   7      202.27      214.23     16.26 o 
  -5  11   7      213.07      242.51     15.80 o 
  -3  11   7      315.60      325.82     12.23 o 
  -1  11   7      269.72      271.53     12.10 o 
   1  11   7       13.52        8.35     10.03 o 
   3  11   7     1063.41     1043.12     24.59 o 
   5  11   7      320.00      332.13     13.97 o 
   7  11   7      364.92      358.98     16.34 o 
   9  11   7      152.36      149.55     16.16 o 
  11  11   7      156.55      127.34     24.72 o 
  13  11   7      316.36      350.90     35.46 o 
 -16  12   7       34.17        9.95     26.21 o 
 -14  12   7        0.56        7.21     15.36 o 
 -12  12   7        0.20        2.71     15.40 o 
 -10  12   7        5.09       18.56     14.78 o 
  -8  12   7        5.66       14.27     14.36 o 
  -6  12   7        9.79        4.19     14.27 o 
  -4  12   7      319.83      344.89     15.58 o 
  -2  12   7       45.57       40.11     10.62 o 
   0  12   7       72.82      101.75     11.13 o 
   2  12   7      147.89      134.00     12.39 o 
   4  12   7       62.72       74.55     12.14 o 
   6  12   7      272.69      270.92     16.18 o 
   8  12   7      102.78       81.54     16.19 o 
  10  12   7      149.13      162.62     22.52 o 
  12  12   7      133.67      116.23     31.27 o 
 -15  13   7       82.33       93.33     21.21 o 
 -13  13   7       22.80       28.64     17.58 o 
 -11  13   7       64.00       62.10     16.26 o 
  -9  13   7       76.77       76.03     16.02 o 
  -7  13   7       49.12       68.32     15.86 o 
  -5  13   7      229.42      229.41     16.78 o 
  -3  13   7       11.38       31.56     12.34 o 
  -1  13   7       69.92       74.53     11.31 o 
   1  13   7       26.01       34.72     11.65 o 
   3  13   7       85.40       92.91     12.84 o 
   5  13   7      127.38      141.10     14.67 o 
   7  13   7        2.93        3.30     16.35 o 
   9  13   7       71.82       60.98     22.14 o 
  11  13   7       34.42       28.67     25.04 o 
 -14  14   7       32.30       29.60     22.03 o 
 -12  14   7       28.87       23.44     20.61 o 
 -10  14   7       22.01       33.91     20.05 o 
  -8  14   7       29.58       33.35     15.86 o 
  -6  14   7       17.69       42.83     15.93 o 
  -4  14   7       16.31       17.54     13.78 o 
  -2  14   7        0.00       19.58     13.87 o 
   0  14   7       13.34       12.87     13.43 o 
   2  14   7        1.69       10.87     13.36 o 
   4  14   7        0.92        6.70     13.92 o 
   6  14   7        0.08       -5.42     16.85 o 
   8  14   7       19.07       16.81     24.45 o 
  10  14   7       21.46       24.02     30.85 o 
 -13  15   7       13.64      -13.31     34.49 o 
 -11  15   7       69.91       65.69     21.60 o 
  -9  15   7        7.91       21.95     19.86 o 
  -7  15   7        7.63        9.60     17.08 o 
  -5  15   7       84.68      116.27     15.94 o 
  -3  15   7        3.50       15.92     15.85 o 
  -1  15   7       41.36       47.60     14.24 o 
   1  15   7        3.97        3.85     13.74 o 
   3  15   7      135.95      126.32     15.78 o 
   5  15   7       16.61       19.83     17.77 o 
   7  15   7        8.73       12.99     17.66 o 
   9  15   7       30.03       28.28     30.00 o 
 -10  16   7       84.40       64.45     21.15 o 
  -8  16   7        2.86       25.18     20.24 o 
  -6  16   7        2.29       22.73     19.06 o 
  -4  16   7       20.84       30.13     16.93 o 
  -2  16   7        6.78       11.66     16.72 o 
   0  16   7       36.32       30.99     15.09 o 
   2  16   7       82.23       45.30     15.84 o 
   4  16   7        4.86       11.33     15.36 o 
   6  16   7        0.49       -1.45     18.29 o 
   8  16   7        9.35       23.84     47.78 o 
  -9  17   7       32.77       37.18     30.33 o 
  -7  17   7        0.02       25.03     20.16 o 
  -5  17   7       29.60       31.41     18.84 o 
  -3  17   7        5.62       10.87     18.10 o 
  -1  17   7        4.72       10.66     17.43 o 
   1  17   7       84.37       85.27     16.61 o 
   3  17   7        0.65        0.07     15.55 o 
   5  17   7       24.58       37.54     18.36 o 
  -6  18   7       14.89       20.22     41.34 o 
  -4  18   7        1.71       -8.31     19.15 o 
  -2  18   7        3.69        5.00     18.44 o 
   0  18   7       10.14       28.91     17.87 o 
   2  18   7        2.84        7.62     16.28 o 
   4  18   7       14.67        6.97     18.99 o 
 -20   0   8       15.00       28.67     27.95 o 
 -18   0   8      209.66      237.80     31.19 o 
 -16   0   8      242.71      177.54     20.90 o 
 -14   0   8     1383.15     1348.44     81.45 o 
 -12   0   8     1629.86     1488.91     50.12 o 
 -10   0   8     3352.17     3431.12     35.32 o 
  -8   0   8     4931.18     4092.45     92.03 o 
  -6   0   8     3144.87     2955.26     27.88 o 
  -4   0   8    76767.93    79891.43    659.55 o 
  -2   0   8     6520.00     6847.46    121.46 o 
   0   0   8     7867.35     6975.71    104.64 o 
   2   0   8     5317.94     5251.35     28.27 o 
   4   0   8     4900.89     4466.77     54.94 o 
   6   0   8     8339.82     8485.44     59.77 o 
   8   0   8       86.29       60.23     14.67 o 
  10   0   8     2380.66     2422.68     46.43 o 
  12   0   8      606.31      560.65     28.46 o 
  14   0   8      210.74      165.69     33.47 o 
  16   0   8      136.97       88.20     35.23 o 
 -19   1   8       12.07       40.96     19.91 o 
 -17   1   8      134.62      119.26     16.53 o 
 -15   1   8      518.43      554.88     18.41 o 
 -13   1   8       14.33       25.25     11.85 o 
 -11   1   8      284.79      298.00     13.14 o 
  -9   1   8       66.18       88.97      8.08 o 
  -7   1   8       12.60       12.29      6.29 o 
  -5   1   8     4209.00     5232.07     32.74 o 
  -3   1   8     7902.67     9291.73     93.46 o 
  -1   1   8        4.50       -6.23      6.23 o 
   1   1   8      468.04      533.56     17.74 o 
   3   1   8      452.59      378.42      9.61 o 
   5   1   8      196.31      247.05      9.98 o 
   7   1   8     2122.46     2036.19     20.44 o 
   9   1   8      523.56      460.62     13.93 o 
  11   1   8       23.15       22.77     12.13 o 
  13   1   8        9.74       14.86     16.80 o 
  15   1   8        0.02       -5.88     20.88 o 
  17   1   8        3.83        2.15     27.93 o 
 -20   2   8       29.10       29.96     20.44 o 
 -18   2   8        5.89       14.75     16.04 o 
 -16   2   8      334.95      320.94     17.64 o 
 -14   2   8      213.78      228.82     13.98 o 
 -12   2   8     1315.24     1246.51     28.52 o 
 -10   2   8      600.60      618.43     12.44 o 
  -8   2   8      675.14      689.56     13.22 o 
  -6   2   8     3062.40     2943.47     28.07 o 
  -4   2   8     3160.74     3383.38     30.83 o 
  -2   2   8     5285.51     5591.45     75.90 o 
   0   2   8      582.58      528.00     17.35 o 
   2   2   8     1611.68     1242.38     67.27 o 
   4   2   8     3068.88     3154.62     43.53 o 
   6   2   8     2006.99     1973.46     29.27 o 
   8   2   8     2153.08     2043.14     38.80 o 
  10   2   8      537.01      554.45     21.49 o 
  12   2   8      415.20      431.73     19.00 o 
  14   2   8      150.59      134.95     20.10 o 
  16   2   8       37.09       25.73     23.90 o 
 -19   3   8        0.07        6.82     17.53 o 
 -17   3   8       10.13       24.88     15.52 o 
 -15   3   8        8.02       23.69     14.43 o 
 -13   3   8       12.00       39.96     13.80 o 
 -11   3   8       30.58       15.52      8.75 o 
  -9   3   8      231.81      164.70      9.41 o 
  -7   3   8        3.51        4.80      7.15 o 
  -5   3   8        1.19        4.77      5.76 o 
  -3   3   8      749.14      658.50     25.47 o 
  -1   3   8      185.96      196.24      6.65 o 
   1   3   8      444.19      545.69     12.32 o 
   3   3   8        6.32        1.12      5.06 o 
   5   3   8      385.06      411.42     14.92 o 
   7   3   8      436.66      449.56     14.50 o 
   9   3   8        5.19        3.30     11.29 o 
  11   3   8        2.65        6.88     13.19 o 
  13   3   8      106.64      117.79     15.61 o 
  15   3   8       25.05       47.39     23.15 o 
 -20   4   8        1.60       14.31     18.31 o 
 -18   4   8       11.85       35.54     16.85 o 
 -16   4   8        1.12        7.94     15.05 o 
 -14   4   8        5.36       10.73     13.86 o 
 -12   4   8       21.16       19.43     10.13 o 
 -10   4   8        4.07       11.50      8.68 o 
  -8   4   8      613.19      754.03     12.29 o 
  -6   4   8      208.45      170.70      6.97 o 
  -4   4   8      198.37      258.46      6.88 o 
  -2   4   8      328.61      313.12      9.29 o 
   0   4   8      298.34      382.67      7.45 o 
   2   4   8       19.03       27.08      5.63 o 
   4   4   8       15.94       16.70      7.79 o 
   6   4   8       92.42       87.28     10.73 o 
   8   4   8       84.18       87.54     11.35 o 
  10   4   8       72.93       78.91     13.22 o 
  12   4   8        7.36        5.74     16.75 o 
  14   4   8      107.14      101.08     21.09 o 
  16   4   8       21.35       14.45     28.50 o 
 -19   5   8        3.14        4.58     18.44 o 
 -17   5   8       78.69       76.12     17.60 o 
 -15   5   8       16.04       27.24     16.05 o 
 -13   5   8       41.77       58.53     14.29 o 
 -11   5   8      229.43      187.64     11.54 o 
  -9   5   8       23.39       37.78      8.71 o 
  -7   5   8      290.03      225.03      8.53 o 
  -5   5   8       84.47       68.43      7.38 o 
  -3   5   8      235.81      176.33      6.48 o 
  -1   5   8       21.51       22.31      5.55 o 
   1   5   8      198.82      179.72      7.87 o 
   3   5   8       72.07       64.07      7.10 o 
   5   5   8       14.90       18.73      8.03 o 
   7   5   8        9.67       20.65     12.39 o 
   9   5   8      232.57      249.39     19.27 o 
  11   5   8      114.16      100.39     16.83 o 
  13   5   8      166.26      165.00     19.50 o 
  15   5   8       30.92       33.04     25.42 o 
  17   5   8       19.35       21.43     46.37 o 
 -20   6   8       14.36       40.14     58.95 o 
 -18   6   8        7.08       12.92     18.05 o 
 -16   6   8       78.68       71.25     16.77 o 
 -14   6   8       19.23       24.90     13.70 o 
 -12   6   8       88.47       77.48     11.91 o 
 -10   6   8      269.19      279.40     12.01 o 
  -8   6   8      823.37      714.56     12.57 o 
  -6   6   8      966.98     1061.46     22.51 o 
  -4   6   8       64.48       35.11      6.42 o 
  -2   6   8      447.54      422.69     15.60 o 
   0   6   8      747.18      769.95     18.44 o 
   2   6   8      469.04      518.08     15.41 o 
   4   6   8      210.49      261.00     12.00 o 
   6   6   8      195.71      246.66     15.71 o 
   8   6   8      503.11      582.93     28.84 o 
  10   6   8      221.19      264.11     19.70 o 
  12   6   8      237.79      263.66     19.36 o 
  14   6   8      117.99      112.89     19.99 o 
  16   6   8       46.99       37.04     33.05 o 
 -19   7   8       18.29       18.32     16.90 o 
 -17   7   8       38.01       35.49     16.36 o 
 -15   7   8       56.61       65.45     15.73 o 
 -13   7   8       29.84       34.69     11.67 o 
 -11   7   8      257.21      268.59     12.68 o 
  -9   7   8      203.23      196.77     11.30 o 
  -7   7   8      229.96      237.80     11.10 o 
  -5   7   8       13.98       20.40      8.48 o 
  -3   7   8       33.23       24.36      8.86 o 
  -1   7   8       31.29       36.19      7.69 o 
   1   7   8      545.33      417.32     11.38 o 
   3   7   8      465.65      426.59     14.86 o 
   5   7   8      555.14      479.48     16.18 o 
   7   7   8      170.25      188.02     18.26 o 
   9   7   8      312.31      264.38     19.84 o 
  11   7   8      381.07      397.28     26.25 o 
  13   7   8      164.81      198.13     19.13 o 
  15   7   8      107.39       93.51     24.10 o 
 -18   8   8        9.23       31.88     16.87 o 
 -16   8   8       75.86       94.20     16.80 o 
 -14   8   8       95.95      117.45     13.16 o 
 -12   8   8       93.81      101.30     12.38 o 
 -10   8   8      498.51      476.60     14.05 o 
  -8   8   8     2083.17     2048.56     41.03 o 
  -6   8   8     2633.43     2471.01     43.81 o 
  -4   8   8      949.91      819.17     14.50 o 
  -2   8   8     1547.62     1440.84     21.70 o 
   0   8   8     3762.31     3811.66     67.77 o 
   2   8   8     1540.25     1459.72     35.36 o 
   4   8   8     1068.01     1178.48     23.12 o 
   6   8   8      471.80      574.19     33.99 o 
   8   8   8      801.49      928.69     55.95 o 
  10   8   8      488.65      558.46     23.22 o 
  12   8   8      146.05      174.23     21.85 o 
  14   8   8      307.95      358.27     26.55 o 
 -17   9   8        1.31       -2.34     16.83 o 
 -15   9   8        1.27       12.20     15.29 o 
 -13   9   8        9.78       10.59     12.32 o 
 -11   9   8        4.85       23.62     13.33 o 
  -9   9   8       97.42       97.37     14.62 o 
  -7   9   8        4.61       29.15     14.88 o 
  -5   9   8        3.15        9.99     11.32 o 
  -3   9   8      109.65      135.51     10.10 o 
  -1   9   8      211.11      188.69     11.97 o 
   1   9   8      114.81       76.34     11.39 o 
   3   9   8       85.41       73.43     11.00 o 
   5   9   8      243.20      235.20     15.58 o 
   7   9   8      182.83      170.40     18.84 o 
   9   9   8       55.70       54.77     18.00 o 
  11   9   8       37.11       27.78     19.27 o 
  13   9   8      424.86      424.70     43.88 o 
 -18  10   8       22.33       28.96     32.92 o 
 -16  10   8       17.73       11.99     18.59 o 
 -14  10   8       50.37       49.02     15.12 o 
 -12  10   8      197.96      204.57     15.97 o 
 -10  10   8      379.17      387.27     17.77 o 
  -8  10   8      123.59      112.42     16.44 o 
  -6  10   8      464.08      412.86     17.11 o 
  -4  10   8      459.98      429.69     14.26 o 
  -2  10   8      535.53      541.10     13.17 o 
   0  10   8      191.14      145.16     11.72 o 
   2  10   8     1358.29     1511.83     24.30 o 
   4  10   8      929.48      876.90     25.19 o 
   6  10   8      464.05      542.36     19.05 o 
   8  10   8      267.15      270.96     19.97 o 
  10  10   8      227.76      248.77     23.15 o 
  12  10   8      416.19      437.87     35.73 o 
  14  10   8       18.97       41.36     37.25 o 
 -17  11   8        0.16       -1.70     31.11 o 
 -15  11   8        0.95        6.55     15.38 o 
 -13  11   8        0.80        0.42     14.63 o 
 -11  11   8      114.24      100.44     15.34 o 
  -9  11   8       19.52       25.80     14.52 o 
  -7  11   8        5.75       -7.77     15.90 o 
  -5  11   8       31.01       28.23     13.91 o 
  -3  11   8       18.88       26.21     10.32 o 
  -1  11   8       12.08       36.59     10.56 o 
   1  11   8      179.02      136.62     11.45 o 
   3  11   8       97.41       89.52     11.71 o 
   5  11   8       72.83       82.56     14.99 o 
   7  11   8        6.19       -0.43     19.72 o 
   9  11   8        2.51       12.62     18.20 o 
  11  11   8       36.44       22.92     22.24 o 
  13  11   8        1.89       -8.22     36.18 o 
 -16  12   8        0.05       -9.76     28.92 o 
 -14  12   8        0.31        0.16     15.37 o 
 -12  12   8        1.13       11.37     14.60 o 
 -10  12   8      140.63      146.00     16.72 o 
  -8  12   8       39.18       32.88     15.10 o 
  -6  12   8       28.36       25.75     14.30 o 
  -4  12   8      124.84      135.12     13.53 o 
  -2  12   8       29.82       24.33     10.68 o 
   0  12   8      103.70      115.13     11.55 o 
   2  12   8       26.71       19.69     11.58 o 
   4  12   8       39.82       58.05     14.61 o 
   6  12   8        0.71        6.40     16.19 o 
   8  12   8        7.10       15.12     23.48 o 
  10  12   8       56.52       44.32     22.02 o 
  12  12   8       35.96       28.46     25.84 o 
 -15  13   8        0.11       34.72     32.62 o 
 -13  13   8        5.61       17.75     16.95 o 
 -11  13   8       12.77       19.03     16.68 o 
  -9  13   8       22.02       32.30     15.96 o 
  -7  13   8        4.44        7.65     17.06 o 
  -5  13   8       50.34       40.49     14.88 o 
  -3  13   8       41.84       39.02     13.01 o 
  -1  13   8        0.02        8.87     11.12 o 
   1  13   8        9.18       13.64     11.81 o 
   3  13   8        3.13       20.05     12.23 o 
   5  13   8       10.52       12.44     16.30 o 
   7  13   8        0.34       25.80     20.15 o 
   9  13   8       87.07       58.83     25.68 o 
  11  13   8       25.00       31.88     28.27 o 
 -14  14   8        1.19       19.81     36.02 o 
 -12  14   8        1.67       10.10     20.05 o 
 -10  14   8       49.21       36.90     16.67 o 
  -8  14   8        4.73       13.73     16.01 o 
  -6  14   8       50.25       62.16     16.26 o 
  -4  14   8       40.60       38.79     14.41 o 
  -2  14   8       65.73       60.84     14.54 o 
   0  14   8       24.70       43.66     12.73 o 
   2  14   8        3.33       10.20     13.75 o 
   4  14   8        9.41       20.61     17.14 o 
   6  14   8        1.95       31.17     21.37 o 
   8  14   8      111.15      112.54     27.00 o 
  10  14   8       27.09      -19.31     51.50 o 
 -13  15   8       12.80        1.41     51.10 o 
 -11  15   8        4.72       23.18     21.40 o 
  -9  15   8       28.56       26.29     20.54 o 
  -7  15   8        8.67       19.01     16.85 o 
  -5  15   8       14.72       31.11     15.30 o 
  -3  15   8        1.56        7.99     15.86 o 
  -1  15   8       13.05       13.22     14.58 o 
   1  15   8        0.06        0.24     14.19 o 
   3  15   8       20.15       22.99     17.72 o 
   5  15   8       10.85        7.09     18.13 o 
   7  15   8       69.46       64.54     21.58 o 
   9  15   8       35.50        1.21     50.20 o 
 -10  16   8       20.88       27.53     20.99 o 
  -8  16   8       14.38       27.46     20.50 o 
  -6  16   8       32.36       60.32     18.84 o 
  -4  16   8       12.15       25.14     17.68 o 
  -2  16   8       67.36       94.30     18.02 o 
   0  16   8       20.85       42.51     16.43 o 
   2  16   8       31.26       66.62     19.02 o 
   4  16   8       28.16       37.63     18.45 o 
   6  16   8       20.53       17.75     21.43 o 
  -9  17   8       11.30        0.60     41.14 o 
  -7  17   8        2.90       23.00     19.33 o 
  -5  17   8        0.78       13.17     19.14 o 
  -3  17   8        2.79        4.44     18.22 o 
  -1  17   8        0.74        8.06     18.01 o 
   1  17   8        6.52        7.95     17.30 o 
   3  17   8        3.28        5.20     18.89 o 
   5  17   8        3.71       -1.61     22.31 o 
  -4  18   8        1.26       -2.57     27.08 o 
  -2  18   8       30.17       24.27     22.01 o 
   0  18   8        9.03       16.96     19.65 o 
   2  18   8       10.18       25.86     20.42 o 
   4  18   8       10.43       11.87     38.93 o 
 -19   1   9       63.12       78.96     20.57 o 
 -17   1   9      218.38      256.52     18.30 o 
 -15   1   9      223.60      228.06     14.92 o 
 -13   1   9      258.18      280.75     14.25 o 
 -11   1   9      713.58      728.34     15.77 o 
  -9   1   9      680.40      669.82     11.41 o 
  -7   1   9     1646.42     1514.70     16.65 o 
  -5   1   9     5503.07     5998.41     39.38 o 
  -3   1   9     2634.53     2479.48     22.90 o 
  -1   1   9     1501.72     1391.48     16.45 o 
   1   1   9     1378.43     1265.57     13.93 o 
   3   1   9     2451.08     2533.52     35.64 o 
   5   1   9     1710.84     1699.39     24.21 o 
   7   1   9       15.82        8.88     10.94 o 
   9   1   9      156.73      126.85     16.21 o 
  11   1   9       75.01       77.66     15.68 o 
  13   1   9       42.19       39.81     20.06 o 
  15   1   9        2.51       12.38     21.52 o 
  17   1   9        0.27        1.11     55.43 o 
 -20   2   9        4.77       35.08     20.74 o 
 -18   2   9       19.65       21.23     16.16 o 
 -16   2   9       94.12       85.05     16.07 o 
 -14   2   9       93.97       76.99     13.09 o 
 -12   2   9        8.92       18.06     11.47 o 
 -10   2   9     1419.51     1521.06     20.61 o 
  -8   2   9      751.49      607.31     11.25 o 
  -6   2   9      310.32      307.89      7.20 o 
  -4   2   9      620.67      645.52      9.61 o 
  -2   2   9      337.19      272.15      7.03 o 
   0   2   9     1147.75      981.35     57.59 o 
   2   2   9       38.09       38.21      9.08 o 
   4   2   9      426.06      349.20     14.14 o 
   6   2   9      867.20      834.47     25.97 o 
   8   2   9        2.55       12.39     12.01 o 
  10   2   9       77.71       79.99     13.65 o 
  12   2   9       46.11       50.03     18.28 o 
  14   2   9       30.63       16.61     19.93 o 
  16   2   9        0.13       -1.17     33.53 o 
 -19   3   9        0.12       17.78     17.75 o 
 -17   3   9       18.31       23.21     16.07 o 
 -15   3   9       37.65       42.87     14.39 o 
 -13   3   9       99.80       91.17     13.97 o 
 -11   3   9       87.35       61.63      9.89 o 
  -9   3   9     1283.86     1381.75     19.73 o 
  -7   3   9     1356.34     1312.73     17.13 o 
  -5   3   9     2038.38     1999.17     17.33 o 
  -3   3   9     2324.93     2092.80     39.69 o 
  -1   3   9     1116.36     1070.57     14.38 o 
   1   3   9     4187.97     4493.61     65.80 o 
   3   3   9      675.42      590.56     17.02 o 
   5   3   9      994.15     1072.55     16.77 o 
   7   3   9      610.16      542.55     20.19 o 
   9   3   9      327.42      358.20     14.34 o 
  11   3   9      338.43      359.90     17.47 o 
  13   3   9      176.42      219.39     22.41 o 
  15   3   9      164.22      152.54     31.34 o 
 -20   4   9        0.04        9.92     22.56 o 
 -18   4   9        1.71       18.62     16.85 o 
 -16   4   9       10.71        6.22     15.15 o 
 -14   4   9        2.52       15.94     13.16 o 
 -12   4   9       14.85       15.70     12.88 o 
 -10   4   9       43.02       38.11      9.11 o 
  -8   4   9      317.60      333.09      9.83 o 
  -6   4   9      104.98      122.24      8.56 o 
  -4   4   9        1.63        6.83      5.74 o 
  -2   4   9        0.91        2.72      7.70 o 
   0   4   9       14.72       13.56      6.57 o 
   2   4   9      211.40      204.40      9.21 o 
   4   4   9       10.60       14.34     13.10 o 
   6   4   9       13.14        9.74     10.36 o 
   8   4   9       76.13       45.63     11.68 o 
  10   4   9       44.41       23.58     13.97 o 
  12   4   9        7.13       -4.79     15.53 o 
  14   4   9       22.98       10.36     21.33 o 
  16   4   9       11.16       -1.51     45.37 o 
 -19   5   9        2.03        3.27     18.78 o 
 -17   5   9        7.19       28.26     16.75 o 
 -15   5   9        2.13       11.37     14.99 o 
 -13   5   9       41.89       34.81     13.69 o 
 -11   5   9        0.92        0.52     10.26 o 
  -9   5   9       77.91       54.77      9.02 o 
  -7   5   9      207.35      215.52      9.47 o 
  -5   5   9     1719.78     1480.18     21.81 o 
  -3   5   9      677.56      674.74     11.51 o 
  -1   5   9     1316.76     1253.58     32.10 o 
   1   5   9     2095.03     2128.74     47.51 o 
   3   5   9     1309.51     1327.26     26.62 o 
   5   5   9     1024.77      954.11     22.80 o 
   7   5   9      328.41      403.71     15.91 o 
   9   5   9      762.39      780.72     24.67 o 
  11   5   9      450.59      485.72     23.13 o 
  13   5   9      235.72      269.14     20.64 o 
  15   5   9      114.74      155.31     38.58 o 
 -20   6   9        0.30        5.03     59.85 o 
 -18   6   9        4.99       -5.13     16.81 o 
 -16   6   9       28.65       33.64     17.56 o 
 -14   6   9       26.74       25.67     15.20 o 
 -12   6   9        9.60        7.41     11.36 o 
 -10   6   9      158.98      203.54     11.59 o 
  -8   6   9      102.06       73.42      9.28 o 
  -6   6   9     1253.65     1319.39     22.63 o 
  -4   6   9        1.84        4.04      6.78 o 
  -2   6   9      691.11      622.08     15.36 o 
   0   6   9     1407.48     1503.56     29.14 o 
   2   6   9      579.70      470.25     16.37 o 
   4   6   9      608.29      641.42     20.38 o 
   6   6   9       14.09       33.69     14.56 o 
   8   6   9     1268.62     1157.03     27.15 o 
  10   6   9      243.58      229.47     20.16 o 
  12   6   9       72.23       62.39     17.61 o 
  14   6   9       38.21       33.53     19.88 o 
 -19   7   9        5.21        6.29     25.52 o 
 -17   7   9       69.22       67.08     16.29 o 
 -15   7   9       26.53       47.82     15.38 o 
 -13   7   9      170.91      185.89     13.13 o 
 -11   7   9       41.41       35.28     10.66 o 
  -9   7   9      182.31      224.54     11.65 o 
  -7   7   9      611.12      519.34     13.00 o 
  -5   7   9       80.45       69.49     11.60 o 
  -3   7   9     1107.69     1108.38     22.76 o 
  -1   7   9      637.44      630.76     14.72 o 
   1   7   9     1226.71     1177.91     35.21 o 
   3   7   9      254.48      250.87     14.10 o 
   5   7   9        4.98       29.32     18.75 o 
   7   7   9     1108.16      962.54     26.90 o 
   9   7   9       56.22       70.96     18.50 o 
  11   7   9       90.45      120.70     19.69 o 
  13   7   9       22.18       24.67     18.34 o 
  15   7   9       17.99        3.44     26.64 o 
 -18   8   9        5.05        6.30     16.62 o 
 -16   8   9        7.33       21.47     15.49 o 
 -14   8   9        0.21       -6.27     14.29 o 
 -12   8   9      229.13      190.59     13.06 o 
 -10   8   9       36.29       37.65     10.90 o 
  -8   8   9       37.83       47.46     13.06 o 
  -6   8   9       82.68       65.71     12.96 o 
  -4   8   9      177.62      155.47     11.25 o 
  -2   8   9       18.39       26.13      9.89 o 
   0   8   9     1526.65     1514.56     33.52 o 
   2   8   9      153.36      172.70     12.21 o 
   4   8   9       54.25       51.93     16.72 o 
   6   8   9      383.01      352.25     20.99 o 
   8   8   9        4.85       15.87     17.70 o 
  10   8   9      111.22      136.70     19.81 o 
  12   8   9        0.19       13.58     17.85 o 
  14   8   9       12.57       29.00     22.06 o 
 -17   9   9        4.75        9.49     19.24 o 
 -15   9   9       48.52       67.22     16.60 o 
 -13   9   9       44.68       44.75     14.83 o 
 -11   9   9      282.22      288.32     16.00 o 
  -9   9   9      351.82      327.43     15.14 o 
  -7   9   9      150.80      164.37     16.68 o 
  -5   9   9      385.95      390.34     15.20 o 
  -3   9   9      404.03      393.97     13.18 o 
  -1   9   9     1457.54     1475.91     25.96 o 
   1   9   9      104.58      147.43     12.37 o 
   3   9   9        1.73        7.46     12.80 o 
   5   9   9       25.48       18.62     19.50 o 
   7   9   9        4.87       13.68     17.07 o 
   9   9   9       34.21       42.45     18.48 o 
  11   9   9       12.82       15.97     19.67 o 
  13   9   9       23.94       52.54     23.96 o 
 -18  10   9        3.52       33.60     54.22 o 
 -16  10   9        5.91       20.27     18.65 o 
 -14  10   9       31.42       38.53     15.23 o 
 -12  10   9      238.45      206.90     16.37 o 
 -10  10   9       30.22       28.57     15.38 o 
  -8  10   9      118.71      132.04     17.83 o 
  -6  10   9      208.40      231.19     18.01 o 
  -4  10   9      195.02      206.01     12.37 o 
  -2  10   9       48.75       51.44     10.22 o 
   0  10   9        4.37       11.41     10.78 o 
   2  10   9      240.69      257.32     16.67 o 
   4  10   9        0.89       13.73     17.18 o 
   6  10   9        0.10       16.23     19.76 o 
   8  10   9        1.15        5.84     18.60 o 
  10  10   9        0.16       15.58     19.42 o 
  12  10   9       48.96       44.60     23.41 o 
 -17  11   9        2.73      -10.26     35.91 o 
 -15  11   9       12.80       14.91     16.74 o 
 -13  11   9        0.95        7.33     16.15 o 
 -11  11   9      535.72      514.57     20.40 o 
  -9  11   9        4.34       24.01     15.08 o 
  -7  11   9       11.60       13.11     16.15 o 
  -5  11   9      226.20      237.70     16.72 o 
  -3  11   9      165.32      147.21     12.41 o 
  -1  11   9      480.21      488.28     13.64 o 
   1  11   9       10.96        5.17     11.18 o 
   3  11   9      273.53      286.87     15.68 o 
   5  11   9      180.04      219.22     20.19 o 
   7  11   9       26.50       16.70     21.13 o 
   9  11   9       94.28      119.13     20.88 o 
  11  11   9       68.35       59.70     26.46 o 
 -16  12   9        1.83       -0.50     36.51 o 
 -14  12   9       33.89       24.87     16.64 o 
 -12  12   9        0.08        6.04     15.91 o 
 -10  12   9      157.11      152.33     17.57 o 
  -8  12   9       35.28       40.25     17.74 o 
  -6  12   9        7.71       31.51     15.02 o 
  -4  12   9      166.32      163.94     14.05 o 
  -2  12   9        0.18        8.56     10.65 o 
   0  12   9       52.67       45.24     11.32 o 
   2  12   9       46.74       32.48     14.41 o 
   4  12   9       71.25       75.98     17.68 o 
   6  12   9        6.12        7.48     17.28 o 
   8  12   9       75.41       66.50     21.40 o 
  10  12   9       10.33       -4.13     26.18 o 
 -15  13   9        0.14        1.71     21.04 o 
 -13  13   9        8.37       11.64     16.72 o 
 -11  13   9        9.95       27.65     17.19 o 
  -9  13   9        5.06       -1.00     16.22 o 
  -7  13   9       40.23       28.67     16.95 o 
  -5  13   9        7.65       11.85     14.27 o 
  -3  13   9      279.52      292.58     14.53 o 
  -1  13   9       82.54       93.77     11.74 o 
   1  13   9       88.10      103.22     14.88 o 
   3  13   9      224.45      212.14     16.70 o 
   5  13   9       71.29       79.88     18.58 o 
   7  13   9      218.56      239.30     28.41 o 
   9  13   9       38.79       23.61     27.22 o 
 -14  14   9        0.01      -13.18     51.40 o 
 -12  14   9        0.07        4.28     20.01 o 
 -10  14   9        0.34       14.27     16.87 o 
  -8  14   9        0.08        6.16     15.95 o 
  -6  14   9        0.55       23.03     15.45 o 
  -4  14   9       32.02       34.75     14.57 o 
  -2  14   9       18.22       35.54     13.76 o 
   0  14   9       11.21       23.77     12.78 o 
   2  14   9      104.41      103.28     17.85 o 
   4  14   9       80.32      127.73     22.85 o 
   6  14   9       70.64       62.04     22.34 o 
   8  14   9       23.59       46.71     26.28 o 
 -11  15   9       22.37       11.98     21.10 o 
  -9  15   9        0.23        6.62     20.13 o 
  -7  15   9       28.30       26.78     19.16 o 
  -5  15   9       30.70       28.44     15.75 o 
  -3  15   9       38.70       51.41     17.34 o 
  -1  15   9       18.93       19.50     15.11 o 
   1  15   9       16.02       25.20     17.44 o 
   3  15   9      126.36       98.12     19.35 o 
   5  15   9       19.74       31.48     21.53 o 
   7  15   9       49.00       53.22     26.23 o 
 -10  16   9       25.16        5.22     31.29 o 
  -8  16   9        8.67       13.02     20.66 o 
  -6  16   9        0.15       12.52     18.80 o 
  -4  16   9       16.29       11.56     17.52 o 
  -2  16   9        1.81       15.50     16.96 o 
   0  16   9        8.17       19.26     18.42 o 
   2  16   9       90.96       88.94     19.38 o 
   4  16   9        5.31        5.41     22.50 o 
   6  16   9       25.35       35.30     28.94 o 
  -9  17   9       23.18       35.71     45.97 o 
  -7  17   9        1.95        1.01     38.43 o 
  -5  17   9       12.43       10.27     18.90 o 
  -3  17   9        2.86        8.36     18.32 o 
  -1  17   9        4.27       -6.57     17.50 o 
   1  17   9       19.91       28.58     19.66 o 
   3  17   9        0.11      -14.74     24.68 o 
  -4  18   9        1.01       -3.42     36.41 o 
  -2  18   9        0.70       14.22     26.45 o 
   0  18   9        0.02      -19.01     39.33 o 
   2  18   9        0.03      -22.43     39.94 o 
 -20   0  10        1.23       43.05     64.98 o 
 -18   0  10       21.52       34.31     27.98 o 
 -16   0  10      169.97      141.38     20.87 o 
 -14   0  10        0.55       20.05     17.66 o 
 -12   0  10       29.58       45.07     17.20 o 
 -10   0  10       15.30       17.00     15.08 o 
  -8   0  10        3.65       -1.51     11.28 o 
  -6   0  10      360.02      387.24     11.85 o 
  -4   0  10      273.04      250.93     11.22 o 
  -2   0  10        2.83        4.49      9.51 o 
   0   0  10      118.18       96.70     10.03 o 
   2   0  10      565.85      667.28     30.55 o 
   4   0  10      217.14      212.78     19.97 o 
   6   0  10     1263.23     1153.61     34.82 o 
   8   0  10        0.66       -0.46     19.22 o 
  10   0  10       17.19       25.25     20.58 o 
  12   0  10       33.37       39.55     21.98 o 
  14   0  10        1.22       -2.54     32.36 o 
  16   0  10        0.05      -24.75     46.98 o 
 -19   1  10       12.06       30.16     21.07 o 
 -17   1  10       51.63       70.80     16.34 o 
 -15   1  10       45.32       40.89     13.38 o 
 -13   1  10        7.97        3.62     11.87 o 
 -11   1  10       22.00       40.87     11.42 o 
  -9   1  10        0.01        2.83      9.05 o 
  -7   1  10      364.62      347.74      8.64 o 
  -5   1  10        2.44       10.01      6.27 o 
  -3   1  10      276.10      335.43      8.69 o 
  -1   1  10      173.15      140.55      7.71 o 
   1   1  10      103.12       88.80      9.29 o 
   3   1  10       57.80       74.03     13.00 o 
   5   1  10      123.46      140.39     12.57 o 
   7   1  10      564.38      557.86     20.54 o 
   9   1  10      176.00      206.58     16.66 o 
  11   1  10      157.05      139.94     20.31 o 
  13   1  10       35.83       35.20     21.34 o 
  15   1  10       30.95       42.01     28.95 o 
 -20   2  10        7.87       14.67     42.51 o 
 -18   2  10       91.17       88.90     17.11 o 
 -16   2  10       85.02       89.46     16.30 o 
 -14   2  10       31.60       27.26     14.05 o 
 -12   2  10       72.76       80.55     12.18 o 
 -10   2  10      195.19      214.57     11.07 o 
  -8   2  10      416.56      380.37     10.01 o 
  -6   2  10       34.31       39.00      7.06 o 
  -4   2  10       84.49       68.15      7.93 o 
  -2   2  10      263.61      212.08      7.25 o 
   0   2  10     2211.73     2312.84     32.19 o 
   2   2  10     1731.69     1778.37     25.45 o 
   4   2  10      523.88      516.60     18.26 o 
   6   2  10      850.42      854.09     17.93 o 
   8   2  10      322.87      332.62     16.80 o 
  10   2  10      307.18      307.12     16.80 o 
  12   2  10       41.78       36.56     17.06 o 
  14   2  10       18.05       27.67     24.99 o 
  16   2  10       27.50       32.58     36.28 o 
 -19   3  10        0.47        2.46     17.78 o 
 -17   3  10       37.65       57.08     16.71 o 
 -15   3  10       27.42       40.05     14.88 o 
 -13   3  10        8.06       23.59     13.72 o 
 -11   3  10      275.64      302.94     13.38 o 
  -9   3  10       11.33       35.01      9.00 o 
  -7   3  10        4.39       11.76      8.59 o 
  -5   3  10      108.79       99.01      7.81 o 
  -3   3  10        9.70       12.62      7.24 o 
  -1   3  10       95.51       74.77      9.50 o 
   1   3  10     1070.91     1171.73     20.10 o 
   3   3  10      310.67      272.89     13.87 o 
   5   3  10      672.60      666.81     21.59 o 
   7   3  10      416.49      418.20     14.93 o 
   9   3  10      196.84      196.70     14.39 o 
  11   3  10       37.10       33.04     17.64 o 
  13   3  10       20.01       19.29     19.57 o 
  15   3  10       59.42       49.40     25.35 o 
 -20   4  10       12.43      -20.09     34.50 o 
 -18   4  10       49.09       44.37     17.20 o 
 -16   4  10       54.84       60.63     16.13 o 
 -14   4  10      229.51      260.39     16.96 o 
 -12   4  10       69.98       74.42     13.49 o 
 -10   4  10     1419.87     1463.83     26.11 o 
  -8   4  10     1102.36     1050.85     18.22 o 
  -6   4  10     1057.29     1035.61     13.32 o 
  -4   4  10     2545.38     2279.53     29.31 o 
  -2   4  10     3188.92     3154.92     75.22 o 
   0   4  10     6630.75     6601.66    116.45 o 
   2   4  10     1485.96     1365.42     39.76 o 
   4   4  10     2011.02     2072.47     62.35 o 
   6   4  10     1264.98     1347.20     28.40 o 
   8   4  10      651.73      659.92     22.82 o 
  10   4  10      256.61      291.39     19.74 o 
  12   4  10       46.78       37.80     18.70 o 
  14   4  10      115.49      146.40     22.94 o 
 -19   5  10        1.13       13.87     18.63 o 
 -17   5  10       21.39       30.03     17.59 o 
 -15   5  10        9.02       11.19     15.15 o 
 -13   5  10        9.77       18.85     14.07 o 
 -11   5  10      106.04      122.22     11.61 o 
  -9   5  10        0.28        9.30      9.84 o 
  -7   5  10        3.64        7.28      8.71 o 
  -5   5  10      271.12      229.43      9.65 o 
  -3   5  10        0.76        3.95      7.88 o 
  -1   5  10      172.10      181.16     10.28 o 
   1   5  10       62.14       73.95     11.90 o 
   3   5  10       91.37      110.20     12.45 o 
   5   5  10      103.24       87.24     14.78 o 
   7   5  10       71.73       63.09     14.48 o 
   9   5  10        3.98       -1.71     14.20 o 
  11   5  10        6.52       16.70     19.72 o 
  13   5  10       17.02       14.99     22.25 o 
  15   5  10        6.50      -12.17     50.90 o 
 -18   6  10       10.30       16.71     17.27 o 
 -16   6  10      102.35       94.23     18.05 o 
 -14   6  10       73.60       92.37     16.51 o 
 -12   6  10      207.57      204.74     12.79 o 
 -10   6  10      243.87      279.52     12.31 o 
  -8   6  10      282.87      283.60     12.13 o 
  -6   6  10      470.38      499.87     12.42 o 
  -4   6  10      677.46      694.54     16.28 o 
  -2   6  10     1455.85     1527.82     44.63 o 
   0   6  10     1195.84     1200.99     19.54 o 
   2   6  10      473.32      457.96     18.61 o 
   4   6  10      762.49      687.72     23.94 o 
   6   6  10      675.37      684.96     27.34 o 
   8   6  10      308.07      281.01     18.75 o 
  10   6  10       77.08       66.94     17.30 o 
  12   6  10       35.62       40.15     21.22 o 
  14   6  10       33.08       35.04     23.63 o 
 -19   7  10        3.61        0.12     31.34 o 
 -17   7  10        4.08       13.33     16.32 o 
 -15   7  10        2.63       15.20     15.86 o 
 -13   7  10       11.10       18.89     13.51 o 
 -11   7  10        5.21       12.13     11.64 o 
  -9   7  10        1.43        6.86     10.64 o 
  -7   7  10       44.38       38.12     11.92 o 
  -5   7  10        3.99      -11.41     11.41 o 
  -3   7  10       11.35        4.53     10.58 o 
  -1   7  10        1.28        8.21      9.51 o 
   1   7  10       40.10       28.38     10.82 o 
   3   7  10        1.12        0.65     14.87 o 
   5   7  10       20.40       39.18     20.01 o 
   7   7  10       11.04       23.16     18.07 o 
   9   7  10        6.87       12.28     18.48 o 
  11   7  10       27.13       36.01     18.85 o 
  13   7  10        2.82        0.81     22.04 o 
 -18   8  10        3.68       -2.88     22.59 o 
 -16   8  10       28.56       35.43     16.86 o 
 -14   8  10       55.70       46.56     15.96 o 
 -12   8  10       70.85       57.55     15.15 o 
 -10   8  10       44.86       59.91     14.19 o 
  -8   8  10        3.00       15.07     14.05 o 
  -6   8  10      121.29      128.35     13.12 o 
  -4   8  10       43.37       45.22     11.35 o 
  -2   8  10       23.94       21.73      9.84 o 
   0   8  10      276.63      277.40     14.67 o 
   2   8  10      125.54      133.29     18.17 o 
   4   8  10       55.89       28.29     19.59 o 
   6   8  10       69.33       62.93     21.39 o 
   8   8  10        5.84      -15.88     18.41 o 
  10   8  10        1.09        4.39     19.21 o 
  12   8  10        1.15      -13.48     18.90 o 
  14   8  10       61.51       91.14     48.59 o 
 -17   9  10        0.29       -5.66     21.40 o 
 -15   9  10       20.98        3.94     19.69 o 
 -13   9  10      160.99      130.41     16.74 o 
 -11   9  10      452.98      431.41     20.18 o 
  -9   9  10      149.28      167.00     15.49 o 
  -7   9  10       35.71       31.83     15.80 o 
  -5   9  10      130.75       97.30     12.51 o 
  -3   9  10       20.33       27.17     10.68 o 
  -1   9  10      272.54      271.12     12.87 o 
   1   9  10     1255.20     1204.25     22.98 o 
   3   9  10      214.02      202.51     19.77 o 
   5   9  10       39.36       44.66     20.10 o 
   7   9  10       48.86       57.60     21.28 o 
   9   9  10       51.32       46.53     20.31 o 
  11   9  10        0.17        7.59     21.49 o 
  13   9  10      167.18      150.41     34.10 o 
 -16  10  10       13.18       10.67     20.92 o 
 -14  10  10        9.71       23.62     16.22 o 
 -12  10  10      310.97      290.37     18.60 o 
 -10  10  10      426.31      365.36     18.05 o 
  -8  10  10       28.91       38.25     16.43 o 
  -6  10  10        7.15       12.29     15.50 o 
  -4  10  10       33.97       35.28     11.34 o 
  -2  10  10      135.34      144.80     11.93 o 
   0  10  10      459.96      401.72     15.71 o 
   2  10  10     1032.34     1089.03     27.51 o 
   4  10  10       45.03       71.60     18.49 o 
   6  10  10      120.80      127.14     22.30 o 
   8  10  10       74.46       47.27     23.53 o 
  10  10  10        4.15       -6.64     21.02 o 
  12  10  10      159.53      178.40     34.23 o 
 -15  11  10       37.91       17.63     20.84 o 
 -13  11  10       12.11       22.92     17.00 o 
 -11  11  10      186.89      167.32     17.42 o 
  -9  11  10       24.96       15.77     15.30 o 
  -7  11  10      130.35      111.90     17.70 o 
  -5  11  10       19.35       18.73     15.37 o 
  -3  11  10       14.06       16.35     11.74 o 
  -1  11  10        5.35       10.08     10.46 o 
   1  11  10      397.58      323.07     16.75 o 
   3  11  10        2.06       15.25     18.57 o 
   5  11  10      149.34      157.55     20.44 o 
   7  11  10       76.12       65.72     21.84 o 
   9  11  10       38.33       36.48     24.10 o 
  11  11  10       87.64       65.80     23.52 o 
 -14  12  10       23.70       30.93     17.52 o 
 -12  12  10       34.39       53.43     17.12 o 
 -10  12  10       46.94       65.57     17.20 o 
  -8  12  10       15.52       36.80     17.67 o 
  -6  12  10      254.08      290.57     18.97 o 
  -4  12  10      295.44      323.61     14.90 o 
  -2  12  10      141.65      157.59     13.07 o 
   0  12  10       82.89       99.69     13.49 o 
   2  12  10      175.50      195.94     19.31 o 
   4  12  10      241.93      340.25     23.13 o 
   6  12  10       31.31       38.92     22.81 o 
   8  12  10       49.13       43.39     23.81 o 
  10  12  10       48.35       47.39     27.51 o 
 -15  13  10        1.89        1.94     30.82 o 
 -13  13  10        0.78       -1.87     17.89 o 
 -11  13  10        3.25       16.46     17.26 o 
  -9  13  10        1.57        3.91     16.40 o 
  -7  13  10        1.84       23.35     18.41 o 
  -5  13  10        0.15        7.21     14.89 o 
  -3  13  10        8.02       26.81     12.66 o 
  -1  13  10        4.10       16.09     13.95 o 
   1  13  10       57.09       66.05     15.11 o 
   3  13  10       14.53       36.45     17.90 o 
   5  13  10        0.51       10.63     18.58 o 
   7  13  10       50.94       65.49     26.54 o 
   9  13  10       37.56       30.32     38.85 o 
 -12  14  10       13.86       33.28     18.43 o 
 -10  14  10       17.63        8.25     17.27 o 
  -8  14  10       10.22       25.75     19.31 o 
  -6  14  10       40.72       57.68     18.04 o 
  -4  14  10       14.61       21.30     15.07 o 
  -2  14  10       93.05       82.31     14.68 o 
   0  14  10       26.67       33.47     14.72 o 
   2  14  10       73.46       69.94     18.47 o 
   4  14  10       51.73       58.83     22.28 o 
   6  14  10       74.43       78.40     26.79 o 
   8  14  10       28.73       19.22     37.18 o 
 -11  15  10        0.78       -1.35     26.22 o 
  -9  15  10        0.10        0.21     17.95 o 
  -7  15  10        1.10        4.19     18.49 o 
  -5  15  10        0.00        9.20     16.12 o 
  -3  15  10        1.28       12.14     17.01 o 
  -1  15  10        0.10       -1.88     16.50 o 
   1  15  10       12.21       23.43     16.89 o 
   3  15  10       11.33       27.70     22.04 o 
   5  15  10        6.67       -8.19     22.50 o 
   7  15  10        7.14       35.71     49.69 o 
 -10  16  10        0.57        0.50     45.47 o 
  -8  16  10        0.08       -0.01     25.49 o 
  -6  16  10        1.15       13.83     21.06 o 
  -4  16  10        0.73        7.76     18.30 o 
  -2  16  10        4.13        7.03     20.90 o 
   0  16  10        0.12        3.30     18.98 o 
   2  16  10       13.95       12.31     22.03 o 
   4  16  10        9.53       30.45     25.12 o 
  -7  17  10        3.55        3.22     38.93 o 
  -5  17  10        0.08       -1.29     27.64 o 
  -3  17  10        0.00        3.41     32.40 o 
  -1  17  10        7.14       -0.23     31.44 o 
   1  17  10       18.93       10.16     53.72 o 
   3  17  10        4.26       -6.14     44.56 o 
 -19   1  11       38.65       32.38     19.67 o 
 -17   1  11       59.09       60.93     16.76 o 
 -15   1  11        0.73        7.70     13.18 o 
 -13   1  11      169.55      148.03     13.82 o 
 -11   1  11       92.83       81.66     12.29 o 
  -9   1  11       85.90       85.21      9.68 o 
  -7   1  11      759.21      711.69     11.54 o 
  -5   1  11      743.03      755.69     11.74 o 
  -3   1  11      615.08      558.55     11.04 o 
  -1   1  11      257.08      256.05     10.45 o 
   1   1  11      815.44      845.33     19.81 o 
   3   1  11      349.27      328.42     14.82 o 
   5   1  11     1439.59     1589.91     33.29 o 
   7   1  11      431.27      464.74     16.93 o 
   9   1  11      358.78      365.95     19.21 o 
  11   1  11      255.38      237.97     17.58 o 
  13   1  11       19.16       29.62     22.46 o 
  15   1  11       41.04       34.40     36.88 o 
 -20   2  11       13.70       11.46     43.48 o 
 -18   2  11       56.98       59.83     18.25 o 
 -16   2  11       37.18       40.10     15.71 o 
 -14   2  11       75.82       84.65     13.88 o 
 -12   2  11        1.67       12.32     11.97 o 
 -10   2  11      161.48      143.69     12.05 o 
  -8   2  11       18.51       22.08      8.73 o 
  -6   2  11     2420.40     2407.61     28.23 o 
  -4   2  11      221.42      211.78      9.89 o 
  -2   2  11       49.16       37.41      9.45 o 
   0   2  11     2345.88     2416.80     39.02 o 
   2   2  11      413.82      421.02     14.68 o 
   4   2  11      809.96      890.92     18.79 o 
   6   2  11       13.31       35.42     14.32 o 
   8   2  11      105.40      110.61     13.92 o 
  10   2  11      179.82      177.41     16.78 o 
  12   2  11        6.78       -1.76     18.51 o 
  14   2  11       35.63       23.14     22.86 o 
 -19   3  11        0.14        7.75     16.85 o 
 -17   3  11       58.50       49.48     16.56 o 
 -15   3  11       78.83       91.84     15.91 o 
 -13   3  11       67.95       65.25     14.65 o 
 -11   3  11      695.47      736.43     18.81 o 
  -9   3  11      223.28      211.34     11.32 o 
  -7   3  11      407.02      428.14     12.24 o 
  -5   3  11      235.26      206.42      9.38 o 
  -3   3  11      247.63      250.65      9.19 o 
  -1   3  11     1753.65     1798.40     37.64 o 
   1   3  11       14.02       23.22     10.19 o 
   3   3  11      290.61      298.60     14.59 o 
   5   3  11      154.23      159.11     14.99 o 
   7   3  11      146.85      118.15     15.39 o 
   9   3  11      116.66       90.26     16.10 o 
  11   3  11       30.30       20.86     18.29 o 
  13   3  11       70.49       65.46     19.66 o 
  15   3  11        1.57      -30.08     54.62 o 
 -20   4  11        0.01       -5.53     61.66 o 
 -18   4  11        0.49       12.06     17.54 o 
 -16   4  11        1.55       22.43     16.54 o 
 -14   4  11        1.38        7.76     14.70 o 
 -12   4  11       57.00       71.68     15.02 o 
 -10   4  11       15.28       18.55     10.01 o 
  -8   4  11        0.42       13.54      9.49 o 
  -6   4  11      139.67      139.06      8.40 o 
  -4   4  11        6.31        5.10      7.54 o 
  -2   4  11        8.73       14.40     10.98 o 
   0   4  11       97.22      110.00     12.88 o 
   2   4  11      373.78      387.30     13.06 o 
   4   4  11      157.72      127.11     13.94 o 
   6   4  11        0.98        1.95     14.90 o 
   8   4  11       22.46       26.94     14.61 o 
  10   4  11        2.44       12.60     17.66 o 
  12   4  11      102.79      100.21     20.75 o 
  14   4  11        2.03       26.42     26.79 o 
 -19   5  11       18.83       14.22     25.38 o 
 -17   5  11       19.26       34.62     18.56 o 
 -15   5  11      139.94      160.05     18.56 o 
 -13   5  11      244.66      224.25     17.88 o 
 -11   5  11       94.34      113.34     12.35 o 
  -9   5  11      286.19      288.55     12.19 o 
  -7   5  11      497.43      480.97     11.09 o 
  -5   5  11      575.64      584.42     11.66 o 
  -3   5  11      106.80       83.77      8.54 o 
  -1   5  11      210.67      189.93     13.16 o 
   1   5  11      387.63      425.86     15.43 o 
   3   5  11      323.67      322.52     16.87 o 
   5   5  11       96.56       82.44     14.40 o 
   7   5  11       45.32       37.82     15.11 o 
   9   5  11       33.42       22.09     17.58 o 
  11   5  11        8.66        1.45     20.58 o 
  13   5  11        1.28      -11.22     23.05 o 
 -18   6  11       63.01       58.70     17.81 o 
 -16   6  11        0.04       19.03     16.31 o 
 -14   6  11       33.22       29.98     15.68 o 
 -12   6  11       81.83       83.64     14.86 o 
 -10   6  11      112.91       98.14     11.87 o 
  -8   6  11      129.79      135.81     11.24 o 
  -6   6  11        0.55        4.92     11.18 o 
  -4   6  11      933.28      910.39     16.42 o 
  -2   6  11      282.03      245.55     13.27 o 
   0   6  11      222.54      243.32     14.19 o 
   2   6  11       17.90       41.03     14.37 o 
   4   6  11       24.85       18.58     14.44 o 
   6   6  11       47.57       60.78     18.26 o 
   8   6  11       17.23       22.20     16.39 o 
  10   6  11        0.03        8.45     19.95 o 
  12   6  11        9.69       -1.21     21.83 o 
  14   6  11        3.77      -11.92     38.74 o 
 -17   7  11      111.70       98.82     19.02 o 
 -15   7  11       10.88       10.72     16.42 o 
 -13   7  11       25.42       29.70     15.06 o 
 -11   7  11       10.57       34.12     13.83 o 
  -9   7  11       98.24       91.79     13.62 o 
  -7   7  11      365.30      349.72     18.44 o 
  -5   7  11       34.70       32.00     11.09 o 
  -3   7  11      187.39      165.87     12.62 o 
  -1   7  11      234.02      232.93     16.86 o 
   1   7  11      359.63      332.09     15.42 o 
   3   7  11      454.19      485.77     20.36 o 
   5   7  11      372.62      361.40     25.61 o 
   7   7  11      493.87      476.08     28.10 o 
   9   7  11       76.32      125.73     22.10 o 
  11   7  11       36.96       48.18     22.43 o 
  13   7  11       55.98       51.41     30.04 o 
 -18   8  11        0.01       79.47     68.91 o 
 -16   8  11       50.89       59.40     19.08 o 
 -14   8  11        7.87        3.27     19.57 o 
 -12   8  11       59.60       48.78     14.90 o 
 -10   8  11       44.35       59.60     14.38 o 
  -8   8  11       33.39       23.24     15.55 o 
  -6   8  11      108.10      105.66     12.91 o 
  -4   8  11       20.48        6.91     11.68 o 
  -2   8  11        0.27       11.77     15.65 o 
   0   8  11       10.43       24.68     15.82 o 
   2   8  11       13.16       12.48     18.05 o 
   4   8  11       41.09       44.36     17.57 o 
   6   8  11       72.39       51.46     21.88 o 
   8   8  11        0.40        2.35     21.90 o 
  10   8  11        0.26       15.01     21.33 o 
  12   8  11       37.68       36.31     22.70 o 
 -17   9  11        0.32      -22.26     26.98 o 
 -15   9  11       11.22       14.78     20.87 o 
 -13   9  11        6.78       20.01     15.85 o 
 -11   9  11       11.10       32.55     15.21 o 
  -9   9  11      115.30      126.42     16.50 o 
  -7   9  11      107.67      101.55     17.18 o 
  -5   9  11      117.70      132.39     13.26 o 
  -3   9  11       56.98       53.88     12.62 o 
  -1   9  11      259.92      283.07     15.06 o 
   1   9  11      144.33      186.12     18.72 o 
   3   9  11      256.12      231.82     21.17 o 
   5   9  11      271.27      274.32     24.33 o 
   7   9  11      142.95      139.99     24.37 o 
   9   9  11       85.64       83.41     27.24 o 
  11   9  11       79.54       74.50     22.45 o 
 -16  10  11        0.00       -2.13     21.90 o 
 -14  10  11        2.51       10.65     19.95 o 
 -12  10  11       36.45       55.58     16.77 o 
 -10  10  11       25.59       23.74     16.06 o 
  -8  10  11        0.99       -0.79     16.45 o 
  -6  10  11       31.59       37.56     15.39 o 
  -4  10  11      112.61      110.81     13.40 o 
  -2  10  11      282.51      268.13     15.14 o 
   0  10  11       51.91       49.36     15.95 o 
   2  10  11       86.38      136.11     20.09 o 
   4  10  11      179.87      170.54     23.30 o 
   6  10  11      144.88      124.72     24.66 o 
   8  10  11       61.02       63.93     23.20 o 
  10  10  11       20.47       34.21     24.48 o 
  12  10  11      134.11      132.62     37.51 o 
 -15  11  11        2.17        0.91     22.94 o 
 -13  11  11       30.66       30.14     16.80 o 
 -11  11  11        5.79       14.05     16.78 o 
  -9  11  11       17.24       19.70     15.85 o 
  -7  11  11       16.13       14.16     16.91 o 
  -5  11  11       53.39       84.08     15.27 o 
  -3  11  11       35.49       33.83     13.80 o 
  -1  11  11       46.89       20.41     13.59 o 
   1  11  11      238.24      233.37     17.38 o 
   3  11  11       93.66       96.09     20.49 o 
   5  11  11       84.05       86.29     24.10 o 
   7  11  11       29.94       31.47     23.20 o 
   9  11  11       30.87       16.64     25.83 o 
  11  11  11      133.73      146.31     36.74 o 
 -14  12  11        3.57        4.86     18.24 o 
 -12  12  11        0.80       22.53     17.59 o 
 -10  12  11        1.11       -4.62     16.68 o 
  -8  12  11        4.48        7.58     17.87 o 
  -6  12  11       71.68       65.89     17.03 o 
  -4  12  11       11.88       29.63     13.60 o 
  -2  12  11        2.75       17.07     14.16 o 
   0  12  11       51.81       60.21     14.75 o 
   2  12  11        7.93       19.90     20.49 o 
   4  12  11       80.78      106.49     21.18 o 
   6  12  11       20.19       18.82     23.13 o 
   8  12  11       46.21       33.65     26.31 o 
  10  12  11       45.99       37.32     51.70 o 
 -13  13  11        0.92       13.50     21.84 o 
 -11  13  11       10.49       21.54     17.42 o 
  -9  13  11        2.72       13.54     17.05 o 
  -7  13  11       46.34       46.39     18.05 o 
  -5  13  11        1.48        5.05     16.62 o 
  -3  13  11        9.05       24.13     14.53 o 
  -1  13  11        2.97       -2.49     14.32 o 
   1  13  11       19.00       31.40     17.18 o 
   3  13  11       32.35       50.76     18.95 o 
   5  13  11        0.61       11.26     21.06 o 
   7  13  11       12.49       16.31     26.55 o 
   9  13  11        7.17      -38.12     51.91 o 
 -12  14  11        0.31        4.76     21.65 o 
 -10  14  11        3.57       15.11     17.78 o 
  -8  14  11        3.87       18.12     18.67 o 
  -6  14  11        0.45        1.53     17.32 o 
  -4  14  11        0.27        4.78     17.88 o 
  -2  14  11        1.51        5.76     16.38 o 
   0  14  11        4.11       18.78     18.98 o 
   2  14  11        0.40        7.03     18.98 o 
   4  14  11        1.58       13.85     22.95 o 
   6  14  11        2.23       17.30     26.30 o 
 -11  15  11        0.01        8.85     35.51 o 
  -9  15  11        0.17        3.01     18.23 o 
  -7  15  11       16.54       20.13     19.03 o 
  -5  15  11        0.48       16.39     18.03 o 
  -3  15  11        3.18       16.15     20.98 o 
  -1  15  11        4.17        4.97     19.25 o 
   1  15  11       38.39       40.19     22.35 o 
   3  15  11        3.08       13.24     22.48 o 
   5  15  11        0.04       23.10     27.75 o 
  -8  16  11        0.10       -2.37     29.60 o 
  -6  16  11        4.90       15.29     30.04 o 
  -4  16  11        1.16       10.34     21.62 o 
  -2  16  11       15.78        2.29     21.16 o 
   0  16  11       34.11       31.60     24.57 o 
   2  16  11        4.22        4.37     31.31 o 
  -3  17  11        0.27       17.00     40.24 o 
   1  17  11        0.36       27.26     60.46 o 
 -20   0  12       29.99       65.28     62.17 o 
 -18   0  12      111.62       97.66     30.33 o 
 -16   0  12      183.89      178.38     22.75 o 
 -14   0  12      138.53      148.16     20.45 o 
 -12   0  12      423.42      436.86     22.52 o 
 -10   0  12      465.37      404.79     30.42 o 
  -8   0  12       61.82       68.45     18.64 o 
  -6   0  12     9891.59    10304.43    103.88 o 
  -4   0  12      461.89      449.92     15.35 o 
  -2   0  12      945.80      942.28     21.75 o 
   0   0  12      457.08      428.86     23.71 o 
   2   0  12      574.56      626.21     22.55 o 
   4   0  12     2096.53     2283.10     55.18 o 
   6   0  12      143.37      123.21     23.29 o 
   8   0  12      739.25      717.45     34.87 o 
  10   0  12      162.87      160.78     22.49 o 
  12   0  12       58.22       29.83     25.83 o 
 -19   1  12       40.80       61.91     20.97 o 
 -17   1  12      124.30      131.40     18.19 o 
 -15   1  12        0.14       11.67     15.19 o 
 -13   1  12       72.08       76.05     13.51 o 
 -11   1  12       11.22       18.53     12.92 o 
  -9   1  12        5.35        4.89     11.82 o 
  -7   1  12      864.30      963.72     19.23 o 
  -5   1  12     1461.97     1471.86     17.99 o 
  -3   1  12        0.02        2.27      8.96 o 
  -1   1  12      100.04       83.42     11.04 o 
   1   1  12       76.86       77.92     12.33 o 
   3   1  12       31.90       22.01     13.26 o 
   5   1  12      822.25      817.82     33.87 o 
   7   1  12      230.21      200.19     17.81 o 
   9   1  12        7.32       15.12     14.40 o 
  11   1  12        2.95        9.84     16.57 o 
  13   1  12        0.19       -3.53     19.91 o 
 -20   2  12        1.17       -5.83     65.89 o 
 -18   2  12       53.01       43.63     17.98 o 
 -16   2  12        9.19       17.36     17.49 o 
 -14   2  12      171.37      165.23     17.62 o 
 -12   2  12       32.51       36.34     13.47 o 
 -10   2  12       20.97       31.36     12.59 o 
  -8   2  12      225.37      217.72     10.46 o 
  -6   2  12       92.39       97.38     10.86 o 
  -4   2  12      606.03      647.02     12.75 o 
  -2   2  12        2.94        5.79     10.01 o 
   0   2  12      136.69      152.25     12.41 o 
   2   2  12      323.75      308.03     14.64 o 
   4   2  12      390.29      395.08     16.82 o 
   6   2  12      560.41      530.34     19.95 o 
   8   2  12       99.77       82.25     15.25 o 
  10   2  12      106.13      109.51     16.43 o 
  12   2  12       30.85       12.90     19.53 o 
  14   2  12        7.33        8.15     46.17 o 
 -19   3  12        6.44       14.63     25.88 o 
 -17   3  12        0.05       12.19     18.22 o 
 -15   3  12        1.04       13.04     14.80 o 
 -13   3  12        4.76        1.80     15.13 o 
 -11   3  12       28.65       27.17     12.88 o 
  -9   3  12        2.96       10.63      9.16 o 
  -7   3  12        0.95        5.52      8.63 o 
  -5   3  12      130.63       93.84      8.14 o 
  -3   3  12       42.99       46.88     10.49 o 
  -1   3  12       91.88       93.42     12.31 o 
   1   3  12        3.31        7.70     14.05 o 
   3   3  12       99.06      125.05     13.94 o 
   5   3  12      191.79      218.37     16.23 o 
   7   3  12        7.64        7.76     15.15 o 
   9   3  12        0.77       -0.08     15.60 o 
  11   3  12       47.67       40.75     19.00 o 
  13   3  12       15.83       13.39     21.74 o 
 -18   4  12        1.75        9.39     17.84 o 
 -16   4  12        0.04       -0.36     16.50 o 
 -14   4  12        3.38        8.80     15.54 o 
 -12   4  12       22.57       25.17     15.19 o 
 -10   4  12       58.77       48.32     11.59 o 
  -8   4  12        1.10        7.01     10.40 o 
  -6   4  12       10.61       10.54      8.07 o 
  -4   4  12        2.89        0.43      8.91 o 
  -2   4  12        0.22       -0.19     11.44 o 
   0   4  12       11.27       21.52     11.90 o 
   2   4  12       45.70       31.99     14.63 o 
   4   4  12        3.10        4.68     13.34 o 
   6   4  12        1.65       -7.57     14.28 o 
   8   4  12        3.31        2.65     17.23 o 
  10   4  12        0.92       -2.68     18.82 o 
  12   4  12       21.46       30.01     19.83 o 
 -19   5  12       13.62       34.60     64.18 o 
 -17   5  12        0.48        9.39     18.79 o 
 -15   5  12        7.50       15.05     16.72 o 
 -13   5  12       44.16       39.34     15.42 o 
 -11   5  12        0.31        3.01     14.10 o 
  -9   5  12       57.19       52.72     10.61 o 
  -7   5  12       31.49       39.17      9.35 o 
  -5   5  12       79.07       71.70      9.42 o 
  -3   5  12        1.27        3.63     11.50 o 
  -1   5  12       30.28       33.45     13.13 o 
   1   5  12        1.86       13.51     12.42 o 
   3   5  12        2.81        8.60     15.03 o 
   5   5  12       48.78       45.48     16.76 o 
   7   5  12       51.39       44.80     16.23 o 
   9   5  12       35.29       42.37     18.63 o 
  11   5  12       59.10       62.18     22.85 o 
  13   5  12        9.35        1.43     29.35 o 
 -18   6  12       11.57       16.48     22.12 o 
 -16   6  12        0.03       -1.85     16.08 o 
 -14   6  12       17.74       33.01     16.01 o 
 -12   6  12       25.55       34.80     14.79 o 
 -10   6  12       61.49       59.58     13.42 o 
  -8   6  12      128.21      113.23     13.36 o 
  -6   6  12        3.92        6.54     10.86 o 
  -4   6  12       36.90       33.49     14.26 o 
  -2   6  12       12.30       31.37     14.61 o 
   0   6  12       43.08       52.87     14.05 o 
   2   6  12       40.19       48.15     13.67 o 
   4   6  12       22.70       32.63     15.62 o 
   6   6  12      121.65      137.70     18.12 o 
   8   6  12       43.44       42.46     20.59 o 
  10   6  12       77.42       67.61     21.96 o 
  12   6  12       33.64       16.65     24.34 o 
 -17   7  12        9.27        6.92     21.26 o 
 -15   7  12        0.04        4.46     19.71 o 
 -13   7  12       60.93       56.25     19.39 o 
 -11   7  12       38.29       43.84     14.59 o 
  -9   7  12       36.18       44.06     13.76 o 
  -7   7  12        6.81       18.63     11.99 o 
  -5   7  12        7.64        9.00     11.52 o 
  -3   7  12        5.75       23.67     15.32 o 
  -1   7  12      143.35      131.21     16.69 o 
   1   7  12      106.87       84.95     18.10 o 
   3   7  12      132.84      126.11     18.02 o 
   5   7  12       25.04       52.20     18.94 o 
   7   7  12       71.48       68.46     23.84 o 
   9   7  12      149.62      168.28     26.13 o 
  11   7  12       46.03       53.33     22.84 o 
 -16   8  12       11.19        8.00     21.16 o 
 -14   8  12        1.42       19.17     20.07 o 
 -12   8  12       49.05       67.84     15.26 o 
 -10   8  12      299.88      283.83     16.93 o 
  -8   8  12      472.67      445.81     22.27 o 
  -6   8  12       78.00       71.07     12.79 o 
  -4   8  12      120.92      141.52     15.62 o 
  -2   8  12      746.78      822.80     25.06 o 
   0   8  12      250.34      290.90     19.28 o 
   2   8  12      234.89      242.47     20.68 o 
   4   8  12       71.73      113.99     22.69 o 
   6   8  12      231.15      255.64     22.49 o 
   8   8  12      160.68      213.79     26.81 o 
  10   8  12       24.82       38.93     25.43 o 
  12   8  12      119.47      131.78     55.53 o 
 -17   9  12        0.01       -3.92     66.19 o 
 -15   9  12        0.04       -2.85     20.56 o 
 -13   9  12        0.54       21.93     19.89 o 
 -11   9  12       31.09       31.21     15.65 o 
  -9   9  12        0.03        8.65     17.31 o 
  -7   9  12        0.65        7.54     15.05 o 
  -5   9  12       29.34       37.41     15.18 o 
  -3   9  12       52.82       57.51     16.06 o 
  -1   9  12       50.35       63.95     17.68 o 
   1   9  12       16.66       32.34     17.08 o 
   3   9  12       48.82       55.16     22.52 o 
   5   9  12       68.91       57.69     23.44 o 
   7   9  12       13.86       22.03     24.19 o 
   9   9  12        3.54       16.20     23.91 o 
  11   9  12      167.35      147.28     38.21 o 
 -16  10  12        3.47       11.97     62.47 o 
 -14  10  12       15.30       15.19     21.21 o 
 -12  10  12       45.93       65.86     16.92 o 
 -10  10  12        8.91       21.96     16.16 o 
  -8  10  12       37.67       39.91     17.11 o 
  -6  10  12       43.96       53.27     14.85 o 
  -4  10  12       39.81       45.70     15.69 o 
  -2  10  12       11.27       11.79     15.45 o 
   0  10  12      290.43      287.73     18.62 o 
   2  10  12      170.22      176.76     19.81 o 
   4  10  12      108.43      132.60     24.89 o 
   6  10  12       53.30       74.90     23.28 o 
   8  10  12       51.79       48.23     25.83 o 
  10  10  12      138.37      158.21     40.19 o 
 -15  11  12        0.57       12.40     26.58 o 
 -13  11  12       23.50       23.12     17.11 o 
 -11  11  12        1.30       17.79     17.13 o 
  -9  11  12        3.50        8.09     16.32 o 
  -7  11  12       11.84       24.42     16.93 o 
  -5  11  12       12.45       15.23     18.22 o 
  -3  11  12        0.43       -1.09     15.87 o 
  -1  11  12       56.35       62.85     16.40 o 
   1  11  12        3.73       13.31     16.50 o 
   3  11  12       18.62       42.18     20.37 o 
   5  11  12        0.06       15.39     21.96 o 
   7  11  12        0.04        2.11     23.96 o 
   9  11  12        5.69       18.28     32.76 o 
 -14  12  12        2.88       -8.56     29.00 o 
 -12  12  12       31.06       27.96     18.23 o 
 -10  12  12        3.86        6.36     17.29 o 
  -8  12  12        0.02        6.59     16.99 o 
  -6  12  12        8.02       19.43     16.69 o 
  -4  12  12        0.07       16.64     18.51 o 
  -2  12  12       17.11       25.15     16.55 o 
   0  12  12        0.67        7.82     14.49 o 
   2  12  12        0.56       22.09     19.77 o 
   4  12  12        2.64       11.36     23.58 o 
   6  12  12        0.35        6.03     23.78 o 
   8  12  12       11.15       -3.06     36.33 o 
 -13  13  12        0.20        3.79     25.70 o 
 -11  13  12        3.08       -2.99     18.15 o 
  -9  13  12        2.26        0.23     17.20 o 
  -7  13  12       24.54       27.31     17.93 o 
  -5  13  12       18.11       26.95     21.43 o 
  -3  13  12        0.22       13.65     15.67 o 
  -1  13  12        0.80        0.28     17.22 o 
   1  13  12        0.77       11.87     16.87 o 
   3  13  12        0.71        9.36     19.34 o 
   5  13  12        1.65       13.56     21.92 o 
   7  13  12       22.73        6.24     28.91 o 
 -12  14  12        8.46       -4.63     51.81 o 
 -10  14  12        0.07        4.90     19.50 o 
  -8  14  12        7.02        6.44     18.56 o 
  -6  14  12       29.75       30.15     22.50 o 
  -4  14  12        6.35       14.53     21.67 o 
  -2  14  12        4.24       11.97     19.87 o 
   0  14  12        3.04       20.29     19.84 o 
   2  14  12        1.20        4.33     18.42 o 
   4  14  12        2.40       13.33     19.82 o 
  -9  15  12        0.56       -5.72     22.51 o 
  -7  15  12        6.38        3.27     23.40 o 
  -5  15  12        1.28       10.41     22.41 o 
  -3  15  12        2.16       22.92     25.81 o 
  -1  15  12        1.54        3.37     20.21 o 
   1  15  12        3.37       17.26     23.49 o 
   3  15  12        0.88       -1.39     25.03 o 
  -8  16  12        3.31      -11.37     37.72 o 
   0  16  12        6.35       27.86     58.04 o 
 -17   1  13       13.37       26.00     19.69 o 
 -15   1  13       14.08       25.86     17.81 o 
 -13   1  13       68.48       91.29     15.72 o 
 -11   1  13       32.94       41.37     14.25 o 
  -9   1  13      127.89      120.93     14.46 o 
  -7   1  13      633.76      630.98     15.82 o 
  -5   1  13      304.08      277.65     12.70 o 
  -3   1  13       70.06       66.11     10.77 o 
  -1   1  13       41.64       32.41     12.23 o 
   1   1  13      265.40      222.44     13.47 o 
   3   1  13      323.06      287.59     16.49 o 
   5   1  13       41.11       36.24     15.07 o 
   7   1  13       10.89       12.53     15.61 o 
   9   1  13       13.02       22.04     17.38 o 
  11   1  13        8.02       10.88     16.29 o 
  13   1  13        0.02       -7.33     34.06 o 
 -18   2  13       16.16       24.34     19.01 o 
 -16   2  13       11.94       19.76     17.26 o 
 -14   2  13        0.63        7.68     17.45 o 
 -12   2  13      238.92      237.17     15.31 o 
 -10   2  13      128.71       99.91     14.67 o 
  -8   2  13       36.77       39.09     11.51 o 
  -6   2  13      129.79      166.75     11.53 o 
  -4   2  13       84.84      115.32     11.31 o 
  -2   2  13      276.58      292.28     14.47 o 
   0   2  13       13.97       18.34     14.47 o 
   2   2  13      153.17      129.76     16.37 o 
   4   2  13      398.91      428.45     17.48 o 
   6   2  13        0.09        6.32     15.31 o 
   8   2  13       21.95       24.26     17.28 o 
  10   2  13       22.72       22.55     18.09 o 
  12   2  13       20.20       40.87     19.47 o 
 -19   3  13        1.62      -10.47     34.71 o 
 -17   3  13        2.55        6.61     17.91 o 
 -15   3  13        8.37        1.11     16.27 o 
 -13   3  13       57.39       45.18     16.05 o 
 -11   3  13      128.68      133.43     15.35 o 
  -9   3  13      180.23      133.43     12.26 o 
  -7   3  13      152.47      128.99     10.42 o 
  -5   3  13      147.79      141.72     12.07 o 
  -3   3  13       27.37       36.14     10.72 o 
  -1   3  13      459.99      488.67     21.34 o 
   1   3  13       23.74       24.11     14.88 o 
   3   3  13       66.28       62.68     16.86 o 
   5   3  13       90.15      100.45     16.10 o 
   7   3  13       50.17       56.85     16.46 o 
   9   3  13       76.38       85.74     18.21 o 
  11   3  13       40.79       44.01     18.68 o 
  13   3  13       47.54       37.96     29.61 o 
 -18   4  13        2.40        2.41     21.89 o 
 -16   4  13        0.77       -0.42     17.85 o 
 -14   4  13        1.88        8.00     16.33 o 
 -12   4  13        9.95       11.59     14.81 o 
 -10   4  13       49.30       40.06     12.79 o 
  -8   4  13       69.38       56.95     10.09 o 
  -6   4  13        2.49       13.24     10.03 o 
  -4   4  13        2.43        8.93      9.81 o 
  -2   4  13        0.71       22.91     12.76 o 
   0   4  13       78.98       65.13     14.76 o 
   2   4  13        4.14        0.98     15.19 o 
   4   4  13        0.60        6.70     16.22 o 
   6   4  13       11.75       -1.25     17.63 o 
   8   4  13       12.02        5.49     16.69 o 
  10   4  13        0.57       -2.35     19.39 o 
  12   4  13        2.56        5.81     20.97 o 
 -17   5  13        0.08       -2.11     18.90 o 
 -15   5  13        2.17        3.36     17.28 o 
 -13   5  13        9.78        6.79     15.95 o 
 -11   5  13        1.14        5.73     13.05 o 
  -9   5  13        8.95        7.10     10.43 o 
  -7   5  13      183.39      166.49     12.90 o 
  -5   5  13       20.40       27.40     13.77 o 
  -3   5  13       42.89       55.17     12.56 o 
  -1   5  13      287.33      314.22     16.34 o 
   1   5  13      122.91      114.06     16.09 o 
   3   5  13      110.16       98.77     16.77 o 
   5   5  13       15.18       37.72     16.79 o 
   7   5  13      166.19      200.07     20.59 o 
   9   5  13      118.75      117.54     22.07 o 
  11   5  13       52.59       61.43     23.89 o 
 -18   6  13        5.56       34.26     32.87 o 
 -16   6  13        4.38       10.23     17.01 o 
 -14   6  13        0.51        8.29     19.19 o 
 -12   6  13       30.16       30.49     18.29 o 
 -10   6  13       12.19       17.10     13.56 o 
  -8   6  13      216.96      207.29     14.52 o 
  -6   6  13        7.26       13.29     13.77 o 
  -4   6  13      113.93      124.35     15.81 o 
  -2   6  13      307.53      387.03     19.76 o 
   0   6  13       91.87       91.09     15.33 o 
   2   6  13       93.18       93.03     16.19 o 
   4   6  13        4.01        0.40     16.82 o 
   6   6  13      367.23      370.01     21.02 o 
   8   6  13       70.65       97.92     20.54 o 
  10   6  13       15.22       28.40     24.05 o 
 -17   7  13        0.23       17.48     37.16 o 
 -15   7  13       19.13       36.63     20.40 o 
 -13   7  13        0.22       12.02     18.71 o 
 -11   7  13       17.96       29.99     16.35 o 
  -9   7  13       86.72       73.70     16.71 o 
  -7   7  13       72.42       38.91     14.46 o 
  -5   7  13      117.99      117.48     15.56 o 
  -3   7  13       33.62       41.31     16.19 o 
  -1   7  13      221.82      252.26     18.51 o 
   1   7  13       14.11       16.02     17.73 o 
   3   7  13       22.52        8.02     20.77 o 
   5   7  13      265.53      220.29     21.69 o 
   7   7  13        2.14       12.51     21.19 o 
   9   7  13       23.17       23.83     21.71 o 
  11   7  13        1.49       10.99     31.26 o 
 -16   8  13        1.69        2.88     21.56 o 
 -14   8  13       53.52       58.24     20.96 o 
 -12   8  13       18.67       30.19     19.41 o 
 -10   8  13       16.63       36.78     15.98 o 
  -8   8  13       20.30       27.56     15.10 o 
  -6   8  13       63.31       53.25     15.22 o 
  -4   8  13        0.07        5.25     15.19 o 
  -2   8  13      474.40      521.86     21.27 o 
   0   8  13       10.05       29.93     17.05 o 
   2   8  13        3.47       16.75     18.78 o 
   4   8  13       98.15       87.61     24.42 o 
   6   8  13        1.41       11.31     23.54 o 
   8   8  13       37.79       28.60     25.87 o 
  10   8  13        2.85       17.45     23.71 o 
 -15   9  13        1.08        3.56     20.80 o 
 -13   9  13       37.99       52.76     20.25 o 
 -11   9  13       39.31       45.02     16.79 o 
  -9   9  13        5.30       23.55     17.07 o 
  -7   9  13       47.56       59.60     19.38 o 
  -5   9  13       22.48       32.91     15.66 o 
  -3   9  13      274.44      302.29     18.62 o 
  -1   9  13        0.66       12.19     17.92 o 
   1   9  13       12.19       25.98     18.83 o 
   3   9  13        0.15       -0.74     20.42 o 
   5   9  13        2.57       19.33     24.52 o 
   7   9  13        7.10       11.14     25.42 o 
   9   9  13       15.53       21.61     25.50 o 
 -14  10  13       48.00       54.67     22.18 o 
 -12  10  13       17.71       32.54     17.68 o 
 -10  10  13        9.15       22.96     16.77 o 
  -8  10  13       21.45       27.63     17.01 o 
  -6  10  13       28.01       19.42     17.49 o 
  -4  10  13       10.94        1.28     16.35 o 
  -2  10  13        0.10        5.84     15.96 o 
   0  10  13       87.28      138.60     17.96 o 
   2  10  13        0.00       11.85     20.71 o 
   4  10  13        0.24        9.71     23.85 o 
   6  10  13        3.38       13.84     25.31 o 
   8  10  13        2.10        9.52     25.18 o 
 -13  11  13      129.24       98.74     23.85 o 
 -11  11  13       10.10       14.55     17.41 o 
  -9  11  13        1.27        5.23     17.32 o 
  -7  11  13       23.43       27.64     21.09 o 
  -5  11  13       15.11       18.16     18.03 o 
  -3  11  13       94.02       91.76     17.42 o 
  -1  11  13       48.88       32.77     17.04 o 
   1  11  13       42.02       51.04     17.83 o 
   3  11  13       35.88       55.03     22.07 o 
   5  11  13        0.25       -3.19     23.62 o 
   7  11  13       19.26       16.05     27.50 o 
 -12  12  13       46.34       24.93     18.12 o 
 -10  12  13        2.44       -1.92     17.31 o 
  -8  12  13        0.19        1.51     21.28 o 
  -6  12  13       38.03       45.78     21.92 o 
  -4  12  13        0.01        9.48     18.53 o 
  -2  12  13       30.98       20.60     17.63 o 
   0  12  13       20.42       24.34     17.30 o 
   2  12  13       16.80       28.84     20.42 o 
   4  12  13        9.00       11.76     23.14 o 
   6  12  13       16.84        6.58     25.50 o 
 -13  13  13        0.20      -30.08     48.89 o 
 -11  13  13        1.02        1.95     19.14 o 
  -9  13  13        2.07        0.28     16.80 o 
  -7  13  13        0.08        1.05     21.41 o 
  -5  13  13       47.07       55.29     23.10 o 
  -3  13  13       14.95        7.14     18.41 o 
  -1  13  13        7.34       20.88     18.04 o 
   1  13  13       32.53       35.01     19.74 o 
   3  13  13        6.59        8.98     18.10 o 
   5  13  13       53.15       40.40     25.73 o 
 -10  14  13        0.05       -1.47     30.51 o 
  -8  14  13        0.09        0.86     22.60 o 
  -6  14  13        9.12       40.02     22.32 o 
  -4  14  13        1.65       14.70     22.56 o 
  -2  14  13        0.30       27.39     22.57 o 
   0  14  13       18.30       29.56     21.08 o 
   2  14  13       15.86       25.95     19.44 o 
   4  14  13       10.47       -4.19     26.14 o 
  -7  15  13        4.20      -21.22     43.15 o 
  -5  15  13        5.48       30.08     42.25 o 
  -3  15  13        1.64       21.63     36.95 o 
  -1  15  13        1.29       -2.05     28.53 o 
   1  15  13       19.79       27.01     27.72 o 
   3  15  13        1.59      -22.13     44.96 o 
 -18   0  14       36.40       36.43     30.94 o 
 -16   0  14        1.92        4.27     29.87 o 
 -14   0  14        1.68       14.18     18.39 o 
 -12   0  14        0.02       -0.42     21.23 o 
 -10   0  14        0.24       -9.15     20.15 o 
  -8   0  14       26.60       26.31     16.40 o 
  -6   0  14       11.65       26.51     15.99 o 
  -4   0  14        9.06       24.33     18.86 o 
  -2   0  14        2.10       -1.59     20.36 o 
   0   0  14       42.77       41.56     22.02 o 
   2   0  14       15.77       18.97     17.98 o 
   4   0  14      517.89      483.66     28.91 o 
   6   0  14        8.14        8.49     20.58 o 
   8   0  14        0.45       15.17     22.69 o 
  10   0  14       10.07        4.88     24.34 o 
  12   0  14        0.03      -46.37     46.88 o 
 -17   1  14       10.26        9.09     22.54 o 
 -15   1  14        4.39       -6.53     18.14 o 
 -13   1  14        2.93        8.68     14.01 o 
 -11   1  14        1.21       16.07     14.39 o 
  -9   1  14       48.90       40.54     14.37 o 
  -7   1  14        1.90       21.10     12.96 o 
  -5   1  14       33.41       33.69     12.09 o 
  -3   1  14       56.57       52.67     14.01 o 
  -1   1  14       10.03       20.24     13.41 o 
   1   1  14       11.97       -0.34     13.93 o 
   3   1  14       53.54       70.62     15.62 o 
   5   1  14      169.61      159.73     16.90 o 
   7   1  14       32.00       41.52     16.58 o 
   9   1  14       51.11       51.48     18.63 o 
  11   1  14        6.57       16.51     20.33 o 
 -18   2  14        8.16       -6.19     24.79 o 
 -16   2  14        0.02       10.56     18.55 o 
 -14   2  14        0.57        6.58     17.31 o 
 -12   2  14        4.51        6.32     15.00 o 
 -10   2  14       75.19       56.47     14.50 o 
  -8   2  14       49.95       33.61     12.65 o 
  -6   2  14        0.36        9.72     12.61 o 
  -4   2  14        8.11        9.11     13.58 o 
  -2   2  14      256.30      252.01     15.17 o 
   0   2  14      236.56      206.14     15.64 o 
   2   2  14       15.43       41.86     20.01 o 
   4   2  14      153.14      158.61     18.44 o 
   6   2  14       26.24       38.74     16.19 o 
   8   2  14       59.84       71.16     18.25 o 
  10   2  14        3.75        7.51     18.64 o 
  12   2  14        2.33        2.60     35.86 o 
 -17   3  14        4.60       14.88     18.88 o 
 -15   3  14        0.29        8.87     17.53 o 
 -13   3  14       43.55       50.44     17.67 o 
 -11   3  14        0.00        3.11     14.54 o 
  -9   3  14       32.49       41.82     13.11 o 
  -7   3  14       30.98       18.33     12.15 o 
  -5   3  14       12.79       17.61     11.86 o 
  -3   3  14        5.58       27.31     13.07 o 
  -1   3  14      149.35      143.09     16.22 o 
   1   3  14       21.27        4.97     16.08 o 
   3   3  14      201.25      182.36     18.50 o 
   5   3  14       82.14       80.69     17.86 o 
   7   3  14       33.90       43.03     19.10 o 
   9   3  14        4.16        9.34     18.51 o 
  11   3  14        1.65        0.22     20.67 o 
 -18   4  14        0.78        9.31     29.55 o 
 -16   4  14       17.03       16.83     17.98 o 
 -14   4  14        1.57        5.34     17.77 o 
 -12   4  14      148.31      149.25     18.24 o 
 -10   4  14       68.35       70.83     14.56 o 
  -8   4  14       86.00      101.95     12.59 o 
  -6   4  14      286.48      288.60     15.75 o 
  -4   4  14      279.51      309.20     16.04 o 
  -2   4  14     1041.66     1116.70     27.42 o 
   0   4  14      114.21      114.65     16.38 o 
   2   4  14      258.56      284.42     18.74 o 
   4   4  14      150.88      184.30     20.21 o 
   6   4  14       79.92       84.98     18.71 o 
   8   4  14       46.98       49.22     19.21 o 
  10   4  14        2.01        9.84     22.42 o 
 -17   5  14        4.07        5.60     23.70 o 
 -15   5  14        2.02       -3.72     18.61 o 
 -13   5  14       38.89       28.99     15.77 o 
 -11   5  14        0.00        3.24     16.56 o 
  -9   5  14        0.06       12.82     14.73 o 
  -7   5  14       77.15       57.82     14.27 o 
  -5   5  14        0.81       10.29     14.51 o 
  -3   5  14       46.33       75.78     17.60 o 
  -1   5  14       51.24       43.37     17.21 o 
   1   5  14        6.76       15.88     15.86 o 
   3   5  14       22.43        7.93     16.37 o 
   5   5  14        8.53        9.78     18.03 o 
   7   5  14        0.18        6.16     18.87 o 
   9   5  14       10.32       41.76     22.64 o 
  11   5  14        3.73       -6.97     36.76 o 
 -16   6  14        1.26       -1.64     21.56 o 
 -14   6  14       23.12       20.63     21.75 o 
 -12   6  14        7.67       10.65     20.00 o 
 -10   6  14        6.30       20.12     16.02 o 
  -8   6  14       31.90       51.12     15.87 o 
  -6   6  14       35.67       46.97     14.51 o 
  -4   6  14      138.31      157.07     17.46 o 
  -2   6  14       88.48      116.27     18.77 o 
   0   6  14       26.12       13.97     21.46 o 
   2   6  14       64.19       47.40     17.78 o 
   4   6  14       64.08       58.71     17.45 o 
   6   6  14       38.89       40.51     18.19 o 
   8   6  14        9.09        8.73     21.55 o 
  10   6  14        2.61       14.66     23.62 o 
 -17   7  14        0.28       -1.41     64.38 o 
 -15   7  14        7.30        1.79     20.49 o 
 -13   7  14        0.00       20.37     19.90 o 
 -11   7  14        0.02       18.55     17.72 o 
  -9   7  14        6.94        8.18     17.65 o 
  -7   7  14        3.39       -6.20     14.69 o 
  -5   7  14        0.67        9.47     14.78 o 
  -3   7  14        0.15       12.50     16.53 o 
  -1   7  14        7.18       23.28     18.02 o 
   1   7  14        0.40       -0.91     21.42 o 
   3   7  14        0.62       15.09     23.23 o 
   5   7  14        0.24       21.12     23.80 o 
   7   7  14        3.44        5.29     22.52 o 
   9   7  14       19.53        7.25     22.72 o 
 -16   8  14        7.24       -8.22     35.78 o 
 -14   8  14       31.74       36.60     20.51 o 
 -12   8  14        4.80       14.31     19.26 o 
 -10   8  14        8.10       17.06     15.82 o 
  -8   8  14       11.97        7.07     18.22 o 
  -6   8  14        0.03        8.87     15.38 o 
  -4   8  14        0.63       14.46     15.83 o 
  -2   8  14       43.92       58.66     17.64 o 
   0   8  14       98.47      107.12     20.58 o 
   2   8  14        0.08       -6.63     23.27 o 
   4   8  14        0.35       16.60     23.87 o 
   6   8  14        0.22       -2.18     25.94 o 
   8   8  14        1.75       10.76     27.53 o 
 -15   9  14       33.52       40.76     36.43 o 
 -13   9  14      111.22      108.47     22.32 o 
 -11   9  14       27.41       32.49     17.39 o 
  -9   9  14        3.16        2.39     19.18 o 
  -7   9  14       38.88       26.14     17.69 o 
  -5   9  14       10.09        0.43     15.93 o 
  -3   9  14       88.00       81.68     17.18 o 
  -1   9  14      368.61      380.37     21.73 o 
   1   9  14       42.26       43.82     20.31 o 
   3   9  14        1.55       22.85     23.68 o 
   5   9  14        5.75       25.70     24.19 o 
   7   9  14        7.44       22.67     27.15 o 
 -14  10  14       57.04       61.91     36.36 o 
 -12  10  14      122.78       84.34     21.16 o 
 -10  10  14        3.24       14.31     17.96 o 
  -8  10  14        0.33       12.25     20.51 o 
  -6  10  14        3.78        7.98     17.68 o 
  -4  10  14       26.27       24.83     16.84 o 
  -2  10  14      179.56      130.94     18.35 o 
   0  10  14      225.29      254.05     21.73 o 
   2  10  14        0.37       13.11     24.57 o 
   4  10  14       15.84       13.43     25.29 o 
   6  10  14        7.79       -3.25     26.38 o 
 -13  11  14       38.27       33.80     40.14 o 
 -11  11  14       16.93       27.44     18.13 o 
  -9  11  14       28.76       30.50     21.76 o 
  -7  11  14        4.76       20.21     21.39 o 
  -5  11  14        1.50       15.83     19.62 o 
  -3  11  14        0.50        9.04     17.51 o 
  -1  11  14      102.16       76.96     18.68 o 
   1  11  14        2.84       15.81     18.13 o 
   3  11  14       27.49       42.44     25.65 o 
   5  11  14        7.81      -12.87     24.35 o 
   7  11  14        3.79      -10.46     49.39 o 
 -12  12  14        7.11       21.78     25.68 o 
 -10  12  14        0.02        8.64     19.98 o 
  -8  12  14       41.62       52.51     23.17 o 
  -6  12  14       48.36       42.23     22.62 o 
  -4  12  14       23.59       51.75     20.05 o 
  -2  12  14        5.69       13.30     18.32 o 
   0  12  14       17.74       26.27     18.46 o 
   2  12  14       54.18       70.36     23.24 o 
   4  12  14        1.86        2.79     26.02 o 
 -11  13  14        0.51      -51.40     51.40 o 
  -9  13  14        0.18        7.30     20.28 o 
  -7  13  14        0.01       18.52     22.56 o 
  -5  13  14        3.20       14.63     22.67 o 
  -3  13  14        0.81       33.68     19.82 o 
  -1  13  14        9.83        9.37     18.80 o 
   1  13  14        2.95       32.65     21.26 o 
   3  13  14        0.33       14.11     30.54 o 
  -6  14  14        0.92       -7.54     30.07 o 
  -4  14  14       15.63       36.48     22.49 o 
  -2  14  14        0.88       17.12     25.23 o 
   0  14  14       10.79       19.99     31.60 o 
   2  14  14       10.93        6.25     32.96 o 
  -5  15  14        0.89       -2.31     45.07 o 
 -17   1  15        0.80       -3.52     23.71 o 
 -15   1  15       15.07       22.26     18.80 o 
 -13   1  15        2.39        0.86     15.89 o 
 -11   1  15        4.15       -4.74     14.95 o 
  -9   1  15      274.40      201.75     16.61 o 
  -7   1  15       78.95       80.57     15.77 o 
  -5   1  15       49.46       45.79     15.47 o 
  -3   1  15        5.57       15.24     14.96 o 
  -1   1  15      105.30      104.85     17.09 o 
   1   1  15       10.75       13.84     14.88 o 
   3   1  15      244.95      299.89     19.04 o 
   5   1  15       22.69       42.00     17.58 o 
   7   1  15       39.84       60.28     18.11 o 
   9   1  15       50.62       39.08     19.02 o 
  11   1  15        0.36      -29.06     29.06 o 
 -16   2  15       13.39       12.67     18.88 o 
 -14   2  15        1.59        2.56     18.34 o 
 -12   2  15       21.93       20.51     15.81 o 
 -10   2  15        0.09        3.08     14.67 o 
  -8   2  15      534.80      513.41     17.25 o 
  -6   2  15       21.10       24.62     14.42 o 
  -4   2  15        0.02       -3.03     14.20 o 
  -2   2  15      415.96      429.17     19.22 o 
   0   2  15       68.80       77.00     15.66 o 
   2   2  15      224.84      251.55     19.62 o 
   4   2  15        1.34       29.17     18.20 o 
   6   2  15       21.46       25.96     19.34 o 
   8   2  15       57.35       64.20     20.80 o 
  10   2  15        4.98       12.90     20.68 o 
 -17   3  15        3.21        5.07     22.08 o 
 -15   3  15        1.14       19.97     18.67 o 
 -13   3  15       65.71       60.53     18.49 o 
 -11   3  15        7.75       19.07     15.15 o 
  -9   3  15       23.56       32.80     14.76 o 
  -7   3  15        0.40      -10.03     12.89 o 
  -5   3  15        9.95        6.08     14.20 o 
  -3   3  15      242.22      230.38     15.65 o 
  -1   3  15       27.02       33.46     14.64 o 
   1   3  15       20.04       24.57     16.37 o 
   3   3  15        7.62       13.09     17.52 o 
   5   3  15       17.85       22.44     18.66 o 
   7   3  15       16.03       31.68     20.22 o 
   9   3  15       27.38       35.22     20.86 o 
 -16   4  15        0.00        2.12     19.69 o 
 -14   4  15       12.57       16.66     18.16 o 
 -12   4  15        2.25       21.62     17.26 o 
 -10   4  15        0.01        5.90     18.29 o 
  -8   4  15       39.53       48.17     17.14 o 
  -6   4  15        0.01       10.06     18.26 o 
  -4   4  15        0.39        7.13     15.89 o 
  -2   4  15       28.99       52.53     14.23 o 
   0   4  15       89.14       74.96     17.32 o 
   2   4  15       68.51       73.83     17.84 o 
   4   4  15        0.14        6.84     17.63 o 
   6   4  15        1.88       11.53     18.69 o 
   8   4  15        0.10       13.01     20.37 o 
  10   4  15       30.82       43.90     31.77 o 
 -17   5  15        8.31      -13.58     44.26 o 
 -15   5  15       22.38       10.38     21.83 o 
 -13   5  15        0.82        5.89     19.03 o 
 -11   5  15        9.51       25.91     25.54 o 
  -9   5  15       35.00       39.29     19.46 o 
  -7   5  15       37.67       48.02     14.72 o 
  -5   5  15        4.56        9.43     16.42 o 
  -3   5  15        9.04       19.58     20.09 o 
  -1   5  15       36.25       41.17     20.95 o 
   1   5  15       35.27       29.80     16.62 o 
   3   5  15        3.07        9.81     17.69 o 
   5   5  15        2.80       24.06     18.78 o 
   7   5  15        0.99        8.72     20.31 o 
   9   5  15        0.02        0.09     23.40 o 
 -16   6  15        0.62       -5.03     43.76 o 
 -14   6  15        8.85       19.81     21.23 o 
 -12   6  15        9.24        4.88     25.73 o 
 -10   6  15       13.59       27.72     23.94 o 
  -8   6  15        2.44       -2.75     16.46 o 
  -6   6  15      135.13      126.75     15.83 o 
  -4   6  15       55.96       59.48     17.89 o 
  -2   6  15       40.85       59.39     20.98 o 
   0   6  15        2.46       42.21     21.67 o 
   2   6  15        4.25        5.53     22.23 o 
   4   6  15       15.08       27.64     19.06 o 
   6   6  15        0.51        0.46     19.34 o 
   8   6  15        1.24       15.32     22.50 o 
  10   6  15        0.43        3.22     54.22 o 
 -15   7  15        0.50       -0.98     27.48 o 
 -13   7  15        0.51        1.00     21.30 o 
 -11   7  15        2.31        1.03     24.91 o 
  -9   7  15       37.59       40.29     18.76 o 
  -7   7  15       25.24       18.74     15.44 o 
  -5   7  15       11.89        9.47     15.80 o 
  -3   7  15       20.76       45.19     18.93 o 
  -1   7  15       29.87       28.19     21.80 o 
   1   7  15       43.14       51.02     22.76 o 
   3   7  15       42.05       47.48     24.19 o 
   5   7  15       79.09       56.53     25.39 o 
   7   7  15        5.52       17.82     26.75 o 
 -14   8  15        6.45       17.69     23.24 o 
 -12   8  15        2.89        6.82     26.43 o 
 -10   8  15        4.49       14.59     17.36 o 
  -8   8  15       25.89       23.22     18.79 o 
  -6   8  15        5.01       18.41     15.99 o 
  -4   8  15        0.05       23.54     16.46 o 
  -2   8  15        5.89       20.72     19.53 o 
   0   8  15        0.10       12.82     24.28 o 
   2   8  15        5.15        5.05     24.02 o 
   4   8  15        9.79       22.09     24.53 o 
   6   8  15        1.22       18.38     27.35 o 
 -15   9  15        3.89        4.43     44.26 o 
 -13   9  15        0.03       -0.08     27.35 o 
 -11   9  15        6.80       23.64     21.22 o 
  -9   9  15        9.02       14.77     20.15 o 
  -7   9  15       12.75       22.17     18.27 o 
  -5   9  15        0.31        7.64     16.99 o 
  -3   9  15       26.13       37.57     17.62 o 
  -1   9  15        7.42       37.18     20.97 o 
   1   9  15       29.30       17.74     23.47 o 
   3   9  15       31.20       13.62     24.85 o 
   5   9  15       13.92       -3.47     26.22 o 
 -14  10  15        6.27       15.09     39.83 o 
 -12  10  15        4.72       29.09     25.48 o 
 -10  10  15        0.04        6.24     18.64 o 
  -8  10  15        0.68       10.79     21.56 o 
  -6  10  15        9.63       22.15     18.94 o 
  -4  10  15       56.39       73.11     17.99 o 
  -2  10  15       27.27       26.68     18.23 o 
   0  10  15        6.03       35.83     25.08 o 
   2  10  15       24.04       27.86     24.97 o 
   4  10  15       23.19       47.76     26.70 o 
   6  10  15        8.26       -3.12     42.35 o 
 -11  11  15        0.57       -3.76     21.87 o 
  -9  11  15        0.39       17.52     22.21 o 
  -7  11  15        6.29       -0.07     22.29 o 
  -5  11  15        3.53        8.88     19.28 o 
  -3  11  15       33.10       36.00     18.25 o 
  -1  11  15       40.28       39.63     18.90 o 
   1  11  15       14.68       21.62     23.21 o 
   3  11  15       10.32       11.98     25.65 o 
 -12  12  15        0.23      -10.96     50.70 o 
 -10  12  15        2.21       -0.28     29.14 o 
  -8  12  15       11.47       16.16     23.14 o 
  -6  12  15        0.81       12.73     22.15 o 
  -4  12  15        0.27        8.72     19.23 o 
  -2  12  15       14.29       10.12     18.91 o 
   0  12  15        0.13       -1.35     18.90 o 
   2  12  15       12.99       16.97     29.91 o 
  -7  13  15        1.33       20.93     26.42 o 
  -5  13  15        0.02       -7.92     22.94 o 
  -3  13  15        1.26        3.15     21.01 o 
  -1  13  15        1.48       10.99     21.10 o 
   1  13  15        6.74        6.57     37.22 o 
  -4  14  15        0.01       -1.11     47.28 o 
 -16   0  16        4.35        0.07     33.11 o 
 -14   0  16       39.62       30.68     24.22 o 
 -12   0  16       24.59       24.63     22.58 o 
 -10   0  16       19.94       10.67     26.14 o 
  -8   0  16     1135.70     1151.69     91.54 o 
  -6   0  16        3.86       28.93     29.04 o 
  -4   0  16       70.24       97.34     22.76 o 
  -2   0  16        7.47       14.38     22.03 o 
   0   0  16       21.48       36.66     25.64 o 
   2   0  16      366.22      377.11     32.15 o 
   4   0  16      101.80       94.08     29.24 o 
   6   0  16      130.69      172.57     31.53 o 
   8   0  16       21.24       23.46     25.47 o 
  10   0  16        7.12        9.66     50.30 o 
 -17   1  16        0.37       33.80     56.23 o 
 -15   1  16       13.31       13.04     17.22 o 
 -13   1  16        0.78       16.84     16.56 o 
 -11   1  16        3.07       10.95     15.51 o 
  -9   1  16      181.90      170.35     20.47 o 
  -7   1  16      262.17      223.07     20.73 o 
  -5   1  16        1.13        0.81     16.87 o 
  -3   1  16       19.06       25.06     15.36 o 
  -1   1  16        4.59       16.61     16.44 o 
   1   1  16        0.79       20.39     17.55 o 
   3   1  16      214.04      232.43     20.95 o 
   5   1  16       71.68       53.47     19.36 o 
   7   1  16        1.26       20.93     18.53 o 
   9   1  16        0.26       -9.02     26.32 o 
 -16   2  16       17.05       19.40     19.43 o 
 -14   2  16        0.21        9.81     18.95 o 
 -12   2  16        0.68       15.66     16.34 o 
 -10   2  16        9.03       13.59     16.60 o 
  -8   2  16        3.68       24.21     14.54 o 
  -6   2  16       54.99       55.72     15.73 o 
  -4   2  16       10.61       17.60     16.95 o 
  -2   2  16        3.53       25.72     15.96 o 
   0   2  16       13.90       22.63     17.16 o 
   2   2  16       41.01       70.80     17.52 o 
   4   2  16       93.92       70.45     19.09 o 
   6   2  16        5.30       28.32     20.42 o 
   8   2  16       13.38       19.25     21.23 o 
 -17   3  16        0.05        0.00     51.91 o 
 -15   3  16        0.37       -6.10     19.15 o 
 -13   3  16        3.50       22.69     20.66 o 
 -11   3  16        2.17        1.04     18.88 o 
  -9   3  16        0.37        6.71     14.67 o 
  -7   3  16       11.10       15.37     23.34 o 
  -5   3  16        8.87       20.95     18.61 o 
  -3   3  16       19.93       18.67     15.73 o 
  -1   3  16        3.70        3.79     17.09 o 
   1   3  16        7.57        8.98     16.77 o 
   3   3  16       46.35       78.52     20.14 o 
   5   3  16        4.08       15.05     20.26 o 
   7   3  16        0.02        5.59     20.48 o 
   9   3  16       10.92       10.38     27.19 o 
 -16   4  16        0.80       11.97     28.47 o 
 -14   4  16        8.51       13.73     26.01 o 
 -12   4  16        3.96       -4.19     24.75 o 
 -10   4  16        5.76       16.64     23.60 o 
  -8   4  16        1.22       -1.13     20.52 o 
  -6   4  16        0.45       -0.82     22.27 o 
  -4   4  16        6.74       25.99     23.84 o 
  -2   4  16        6.82       12.46     14.10 o 
   0   4  16       16.71       22.46     17.79 o 
   2   4  16        0.01       -0.28     17.41 o 
   4   4  16        1.66       -0.59     19.95 o 
   6   4  16        0.37      -18.92     20.78 o 
   8   4  16        3.25        7.53     23.63 o 
 -15   5  16        5.45       13.17     26.56 o 
 -13   5  16        2.06        3.13     26.51 o 
 -11   5  16        7.18        4.53     24.90 o 
  -9   5  16       14.17       19.64     24.81 o 
  -7   5  16       22.81       16.06     17.68 o 
  -5   5  16        1.59       -6.36     24.02 o 
  -3   5  16        2.97       18.84     21.07 o 
  -1   5  16        0.00       -3.18     21.30 o 
   1   5  16        1.34       24.96     20.52 o 
   3   5  16       32.07       35.44     18.86 o 
   5   5  16        6.44       11.47     19.78 o 
   7   5  16        5.84       19.04     21.68 o 
   9   5  16       14.14      -10.16     41.24 o 
 -16   6  16        4.20      -17.80     41.75 o 
 -14   6  16        1.05       20.92     26.11 o 
 -12   6  16        0.94       13.00     26.76 o 
 -10   6  16       13.84        9.23     24.76 o 
  -8   6  16        7.28       15.68     18.27 o 
  -6   6  16        3.63        4.75     16.29 o 
  -4   6  16        6.51       19.99     20.89 o 
  -2   6  16        1.95       15.63     22.04 o 
   0   6  16        8.24       21.23     21.81 o 
   2   6  16        0.53       11.11     24.01 o 
   4   6  16       20.63       25.55     23.06 o 
   6   6  16        2.20       12.24     22.67 o 
   8   6  16       15.06       19.21     42.25 o 
 -13   7  16        5.01        9.67     26.30 o 
 -11   7  16        2.76       38.82     25.71 o 
  -9   7  16        1.59        8.22     20.37 o 
  -7   7  16        1.88        5.53     16.16 o 
  -5   7  16       17.75       32.06     17.86 o 
  -3   7  16       33.25       41.71     23.76 o 
  -1   7  16       15.06       32.56     23.30 o 
   1   7  16       17.90       15.94     22.54 o 
   3   7  16        0.64       35.03     25.05 o 
   5   7  16        6.39        9.67     26.39 o 
   7   7  16       36.79       37.92     52.51 o 
 -12   8  16       27.46       34.42     28.28 o 
 -10   8  16       56.94       50.89     22.82 o 
  -8   8  16        1.36       -2.59     19.87 o 
  -6   8  16        1.06       11.10     17.09 o 
  -4   8  16      102.93      124.17     19.40 o 
  -2   8  16       19.62       42.77     23.39 o 
   0   8  16       29.86       37.95     24.70 o 
   2   8  16        2.85       19.34     25.66 o 
   4   8  16       38.39       42.19     26.39 o 
   6   8  16       29.85       29.98     51.10 o 
 -11   9  16        0.32       27.67     25.06 o 
  -9   9  16        1.39       19.97     20.36 o 
  -7   9  16        5.11       -9.46     18.76 o 
  -5   9  16        7.34       19.75     17.73 o 
  -3   9  16       14.68       40.81     22.06 o 
  -1   9  16        1.61        4.24     23.88 o 
   1   9  16        3.02        8.75     23.70 o 
   3   9  16       17.77       17.84     26.67 o 
   5   9  16        1.15      -21.93     51.10 o 
 -12  10  16        0.26      -19.21     54.12 o 
 -10  10  16        0.54       18.35     19.02 o 
  -8  10  16        1.96       -2.91     21.90 o 
  -6  10  16        0.34       -0.26     19.80 o 
  -4  10  16        0.02       12.76     18.43 o 
  -2  10  16       40.84       32.13     22.36 o 
   0  10  16       13.69       11.64     25.21 o 
   2  10  16       16.65       21.44     24.95 o 
 -11  11  16        0.50       -8.04     38.27 o 
  -9  11  16        2.46        2.86     24.85 o 
  -7  11  16        2.80        8.62     22.33 o 
  -5  11  16        0.05        5.14     19.69 o 
  -3  11  16       11.33       10.34     19.32 o 
  -1  11  16        0.59       21.66     22.75 o 
   1  11  16        3.14       13.03     26.91 o 
  -8  12  16        0.22       -0.50     39.50 o 
  -6  12  16        2.42        9.58     23.11 o 
  -4  12  16        4.44        9.33     20.51 o 
  -2  12  16        3.43        5.66     20.64 o 
   0  12  16        0.34        4.14     35.48 o 
  -3  13  16        1.95        3.88     34.33 o 
  -1  13  16        1.39        9.25     37.47 o 
 -15   1  17        5.42        1.62     18.31 o 
 -13   1  17        0.01       -7.76     18.31 o 
 -11   1  17        4.42       12.29     19.47 o 
  -9   1  17       55.12       67.21     19.97 o 
  -7   1  17       19.45       33.16     17.04 o 
  -5   1  17        0.08       -1.44     19.75 o 
  -3   1  17        2.17       13.95     16.69 o 
  -1   1  17       16.82       20.52     17.70 o 
   1   1  17       44.54       47.53     19.07 o 
   3   1  17       21.54       25.64     20.11 o 
   5   1  17        0.07       11.38     20.55 o 
   7   1  17        1.13       14.25     23.58 o 
 -16   2  17        1.73       15.16     23.25 o 
 -14   2  17       28.14       22.51     20.61 o 
 -12   2  17       10.85       -1.19     20.00 o 
 -10   2  17        0.74       16.85     19.39 o 
  -8   2  17       17.99       37.28     17.26 o 
  -6   2  17        9.08       25.36     22.66 o 
  -4   2  17       39.22       59.91     18.00 o 
  -2   2  17        0.26        5.98     16.28 o 
   0   2  17       27.48       29.90     18.47 o 
   2   2  17      113.07      146.36     21.33 o 
   4   2  17        0.06        0.32     19.98 o 
   6   2  17        2.68        8.40     22.30 o 
   8   2  17        5.17        9.01     35.83 o 
 -15   3  17       14.24       10.29     33.71 o 
 -13   3  17        9.52        7.11     26.23 o 
 -11   3  17       23.07       28.78     25.40 o 
  -9   3  17        3.31       19.36     20.22 o 
  -7   3  17        4.20       22.85     25.31 o 
  -5   3  17        2.82        7.06     23.20 o 
  -3   3  17       34.92       40.06     18.52 o 
  -1   3  17        0.51       11.22     17.77 o 
   1   3  17        0.04        8.28     19.06 o 
   3   3  17       10.01       35.93     19.62 o 
   5   3  17        3.06       11.21     20.40 o 
   7   3  17        9.67       30.48     30.34 o 
 -14   4  17        2.00        3.93     26.43 o 
 -12   4  17        2.78        0.48     25.56 o 
 -10   4  17       21.77       36.63     25.98 o 
  -8   4  17        0.81       12.34     24.96 o 
  -6   4  17        0.34       10.73     24.48 o 
  -4   4  17        0.35        6.81     24.72 o 
  -2   4  17       13.79       25.07     24.94 o 
   0   4  17        6.60        0.28     18.03 o 
   2   4  17        0.94       16.67     19.41 o 
   4   4  17        0.80        8.05     19.57 o 
   6   4  17        2.69       -3.09     22.28 o 
 -13   5  17        0.01       20.85     27.10 o 
 -11   5  17        0.00       14.27     25.98 o 
  -9   5  17       19.41       11.94     25.10 o 
  -7   5  17        0.12       -1.19     21.20 o 
  -5   5  17        0.68        9.63     25.19 o 
  -3   5  17       27.84       63.88     26.61 o 
  -1   5  17        5.73       24.66     26.31 o 
   1   5  17        7.37       21.74     21.54 o 
   3   5  17        0.53       15.17     22.51 o 
   5   5  17       20.11       21.45     21.31 o 
   7   5  17       19.68       20.28     28.59 o 
 -14   6  17        3.02       15.69     56.53 o 
 -12   6  17        0.66       10.43     26.71 o 
 -10   6  17       24.73       38.30     26.73 o 
  -8   6  17        5.37        4.68     26.53 o 
  -6   6  17        9.75       20.51     21.08 o 
  -4   6  17       45.59       54.36     26.71 o 
  -2   6  17        8.21       35.86     23.95 o 
   0   6  17        7.12       14.02     23.77 o 
   2   6  17        9.19       11.40     25.88 o 
   4   6  17       68.70       62.48     26.30 o 
   6   6  17       13.12       -2.34     33.00 o 
 -13   7  17        1.64      -12.07     54.92 o 
 -11   7  17       10.92       27.37     27.63 o 
  -9   7  17       22.09       22.09     22.68 o 
  -7   7  17       10.77       20.55     22.93 o 
  -5   7  17        0.02        5.71     20.31 o 
  -3   7  17       34.17       31.11     22.84 o 
  -1   7  17        0.05        2.46     24.53 o 
   1   7  17       15.35       14.45     24.92 o 
   3   7  17       47.11       40.12     24.48 o 
   5   7  17        0.41       -5.23     50.90 o 
 -12   8  17        3.16        6.94     55.23 o 
 -10   8  17        5.08        5.87     27.53 o 
  -8   8  17       14.69       20.39     22.70 o 
  -6   8  17        2.32       10.17     21.09 o 
  -4   8  17       97.92      113.42     23.26 o 
  -2   8  17        0.08       30.35     25.45 o 
   0   8  17        0.02       14.43     26.34 o 
   2   8  17       19.06       23.68     25.38 o 
   4   8  17        3.17       44.76     53.52 o 
 -11   9  17        0.04       19.82     54.12 o 
  -9   9  17        4.47        7.71     24.30 o 
  -7   9  17        0.01        6.89     19.24 o 
  -5   9  17       38.30       42.63     22.04 o 
  -3   9  17        1.46       15.73     22.41 o 
  -1   9  17        4.69       16.73     25.30 o 
   1   9  17        0.17       11.42     25.56 o 
   3   9  17        2.81        7.54     49.59 o 
 -10  10  17        0.83        7.48     30.36 o 
  -8  10  17        2.47        6.08     25.03 o 
  -6  10  17        1.29        1.52     20.18 o 
  -4  10  17        0.79       -6.44     23.54 o 
  -2  10  17       19.49       28.60     23.11 o 
   0  10  17        0.01       17.02     26.93 o 
  -9  11  17        1.23      -13.78     49.79 o 
  -7  11  17        0.30        0.95     31.11 o 
  -5  11  17       15.04       32.41     26.78 o 
  -3  11  17       26.80       12.55     31.63 o 
  -1  11  17        4.21        8.83     36.92 o 
   1  11  17        4.82      -11.37     47.18 o 
  -2  12  17        6.23       26.36     56.94 o 
 -14   0  18        0.01       -0.39     30.08 o 
 -12   0  18        0.36      -27.54     28.77 o 
 -10   0  18        1.75        2.03     29.22 o 
  -8   0  18        0.62       17.57     23.54 o 
  -6   0  18        0.56        6.42     30.58 o 
  -4   0  18        7.50       25.53     30.43 o 
  -2   0  18        3.13       -1.79     24.40 o 
   0   0  18        1.46       12.33     26.83 o 
   2   0  18      113.05      120.86     33.34 o 
   4   0  18        1.91       -5.03     32.55 o 
 -15   1  18        0.39       27.24     34.80 o 
 -13   1  18        0.63       -6.48     23.97 o 
 -11   1  18        5.13       10.21     20.29 o 
  -9   1  18        0.43        4.55     19.51 o 
  -7   1  18        2.43       13.83     17.52 o 
  -5   1  18       14.96       16.04     21.40 o 
  -3   1  18        0.94        9.43     19.43 o 
  -1   1  18        1.39       12.75     18.90 o 
   1   1  18       17.81       34.66     20.56 o 
   3   1  18       34.03       32.04     22.07 o 
   5   1  18        2.09       17.56     23.68 o 
 -14   2  18        0.03        6.26     26.95 o 
 -12   2  18       15.63        5.35     24.22 o 
 -10   2  18       16.87       -6.78     24.53 o 
  -8   2  18        0.39        8.06     19.95 o 
  -6   2  18        0.04       -3.50     31.77 o 
  -4   2  18       20.69       33.22     19.17 o 
  -2   2  18       23.64       22.41     18.82 o 
   0   2  18        2.19       25.87     19.77 o 
   2   2  18       23.62       33.58     22.39 o 
   4   2  18        0.30        8.69     21.19 o 
   6   2  18        7.87       16.50     55.12 o 
 -13   3  18        0.56        2.98     26.54 o 
 -11   3  18       18.45       27.36     29.69 o 
  -9   3  18        6.45      -17.25     25.28 o 
  -7   3  18        4.95       24.71     26.28 o 
  -5   3  18        0.05        5.65     26.11 o 
  -3   3  18       15.08       11.48     27.47 o 
  -1   3  18        0.49       13.61     19.06 o 
   1   3  18       41.16       26.63     19.42 o 
   3   3  18        7.81       34.77     22.40 o 
   5   3  18        2.55       12.38     34.06 o 
 -14   4  18       14.04       22.63     53.31 o 
 -12   4  18        1.33       -3.75     31.72 o 
 -10   4  18        6.20       30.69     31.48 o 
  -8   4  18       19.54        9.22     25.87 o 
  -6   4  18        8.83       19.82     31.87 o 
  -4   4  18      121.83      123.69     27.89 o 
  -2   4  18        0.94        7.49     27.28 o 
   0   4  18       18.70       27.42     22.77 o 
   2   4  18        5.79        7.09     20.18 o 
   4   4  18        4.00       13.39     21.42 o 
   6   4  18        6.07       18.08     36.31 o 
 -13   5  18        0.13       -1.91     53.31 o 
 -11   5  18        0.53       31.22     32.86 o 
  -9   5  18       11.91       30.11     32.05 o 
  -7   5  18        0.09        8.12     26.67 o 
  -5   5  18       10.19       40.41     28.01 o 
  -3   5  18       21.23        4.73     26.43 o 
  -1   5  18        0.01        8.32     30.69 o 
   1   5  18        2.75        7.50     25.24 o 
   3   5  18        0.76        5.79     22.43 o 
   5   5  18        0.01       14.08     49.39 o 
 -12   6  18        0.03      -13.98     52.01 o 
 -10   6  18        1.50       20.67     32.56 o 
  -8   6  18        0.25       -2.45     32.14 o 
  -6   6  18        7.23       18.96     23.10 o 
  -4   6  18        2.08        3.88     27.22 o 
  -2   6  18        0.36        9.35     28.99 o 
   0   6  18        1.73       25.36     25.78 o 
   2   6  18        1.64       -0.57     25.93 o 
   4   6  18        2.55       43.46     49.09 o 
 -11   7  18        0.89      -10.86     53.92 o 
  -9   7  18        0.86        5.51     31.34 o 
  -7   7  18        0.12       12.63     27.97 o 
  -5   7  18        0.01        0.45     25.14 o 
  -3   7  18        0.22       23.37     29.14 o 
  -1   7  18        0.53       13.66     24.59 o 
   1   7  18        0.00        5.33     26.96 o 
   3   7  18        0.00      -11.77     50.30 o 
 -10   8  18        1.55       33.90     52.31 o 
  -8   8  18        0.64        1.61     51.40 o 
  -6   8  18        1.36        4.41     29.04 o 
  -4   8  18        9.05       23.50     22.01 o 
  -2   8  18       28.56       33.50     26.00 o 
   0   8  18        1.37       -0.34     25.61 o 
   2   8  18        0.73       -7.04     47.28 o 
  -9   9  18        6.82      -11.51     34.96 o 
  -7   9  18        1.97        8.45     44.16 o 
  -5   9  18       24.11       11.27     30.35 o 
  -3   9  18       72.24       69.08     27.24 o 
  -1   9  18        7.32        1.14     37.96 o 
  -8  10  18        0.54      -17.90     37.78 o 
  -6  10  18        5.38       -3.82     53.92 o 
  -4  10  18       44.42       35.20     38.70 o 
  -2  10  18       36.60       50.96     41.18 o 
 -13   1  19        0.79        6.01     24.83 o 
 -11   1  19       49.40       33.97     21.50 o 
  -9   1  19       11.44       34.95     25.18 o 
  -7   1  19        4.11       23.02     21.17 o 
  -5   1  19        0.16        8.99     22.93 o 
  -3   1  19       12.45       13.35     21.68 o 
  -1   1  19        0.45       19.10     20.17 o 
   1   1  19       32.32       48.41     21.08 o 
   3   1  19        0.05       -8.94     25.91 o 
 -12   2  19        1.75       -2.74     30.08 o 
 -10   2  19       81.85       37.43     26.17 o 
  -8   2  19        0.30        4.91     26.29 o 
  -6   2  19        2.51      -31.02     35.14 o 
  -4   2  19       49.05       36.44     33.08 o 
  -2   2  19        4.01       16.62     22.87 o 
   0   2  19       41.65       62.37     21.19 o 
   2   2  19        3.71       16.99     21.87 o 
   4   2  19        2.38      -57.34     57.34 o 
 -11   3  19        1.48       -0.93     31.32 o 
  -9   3  19        2.29        2.31     25.82 o 
  -7   3  19        0.29        8.25     26.94 o 
  -5   3  19       30.41       30.43     34.65 o 
  -3   3  19        9.35       16.63     28.95 o 
  -1   3  19        0.48       -0.53     24.41 o 
   1   3  19        0.00      -17.89     21.34 o 
   3   3  19        1.92       -3.59     39.35 o 
 -10   4  19        6.06       -5.24     30.68 o 
  -8   4  19        0.13        9.49     21.71 o 
  -6   4  19        0.00       38.79     30.35 o 
  -4   4  19        7.84        3.29     27.80 o 
  -2   4  19       11.89        4.19     29.68 o 
   0   4  19       18.25       42.41     26.81 o 
   2   4  19        0.17      -19.82     55.23 o 
  -9   5  19        1.39       -2.02     32.46 o 
  -7   5  19        0.29       10.29     27.81 o 
  -5   5  19        0.02       14.62     25.92 o 
  -3   5  19        1.87       19.70     28.72 o 
  -1   5  19        2.45       17.25     29.30 o 
  -8   6  19       10.49       24.95     46.98 o 
  -6   6  19        8.07       23.24     23.71 o 
  -4   6  19        3.86       28.31     27.98 o 
  -2   6  19        0.07      -10.06     29.49 o 
   2   6  19        2.42       -6.14     55.12 o 
  -5   7  19        1.62       27.47     36.13 o 
  -3   7  19        0.74        5.24     36.06 o 
  -6   8  19        0.06       44.76     47.68 o 
  -4   8  19        1.41       39.83     52.21 o 
 -10   0  20      113.46       80.42     34.27 o 
  -8   0  20        1.71       20.33     37.42 o 
  -6   0  20        4.55       28.57     44.36 o 
  -4   0  20        0.66       25.50     36.09 o 
  -2   0  20        0.01        2.82     35.29 o 
   0   0  20       52.73       63.54     36.10 o 
 -11   1  20       31.40       26.49     31.55 o 
  -9   1  20       37.79       14.34     27.81 o 
  -7   1  20        0.80       19.91     31.35 o 
  -5   1  20        2.96        8.44     31.41 o 
  -3   1  20        0.00       -1.11     24.79 o 
  -1   1  20        0.48       17.78     26.89 o 
   1   1  20       39.96       57.39     27.57 o 
 -10   2  20        4.91       21.52     32.50 o 
  -8   2  20        6.29        7.59     25.98 o 
  -6   2  20        3.98        0.32     34.00 o 
  -4   2  20        0.04        6.25     32.59 o 
  -2   2  20        0.18       -0.94     29.41 o 
   0   2  20        2.64       28.54     24.75 o 
   2   2  20       12.06       -3.32     50.50 o 
  -9   3  20        0.22       12.37     44.16 o 
  -7   3  20        1.63        8.13     32.87 o 
  -5   3  20        2.98       22.12     37.59 o 
  -3   3  20        1.88       16.27     27.62 o 
  -1   3  20        0.00       15.32     38.60 o 
   1   3  20        6.36        8.55     54.92 o 
  -8   4  20        0.09       -3.86     27.42 o 
  -6   4  20        1.31       11.13     34.14 o 
  -4   4  20        0.73       13.52     29.03 o 
  -2   4  20        1.98       15.29     46.67 o 
  -7   5  20        0.28       21.22     51.10 o 
  -5   5  20        0.13      -17.80     52.01 o 
  -3   5  20        0.01      -39.83     48.08 o 
  -6   6  20        4.87       22.43     56.83 o 
  -7   1  21        0.17       25.65     50.40 o 
  -5   1  21        2.36      -26.86     42.05 o 
                                                 
